# Supplementary material for: Sex-dimorphic expression of extracellular matrix genes in mouse bone marrow neutrophils
Source: PLoS One. 2023 Nov 30;18(11):e0294859. doi: 10.1371/journal.pone.0294859 (PMC10688658; doi:10.1371/journal.pone.0294859)
Supplement: S3 Table — (XLSX) [file pone.0294859.s005.xlsx]

## Sheet: WGCNA Module GeneSyComposition 
GeneSymbol	Module
Aff3	salmon
Mrps9	salmon
Col3a1	salmon
Col5a2	salmon
Adam23	salmon
Atic	salmon
Rufy4	salmon
Atg9a	salmon
Ddx18	salmon
Gm15850	salmon
Ivns1abp	salmon
Rabgap1l	salmon
Fmo1	salmon
Nme7	salmon
Cd244	salmon
Exo1	salmon
Gm10516	salmon
A130010J15Rik	salmon
Mir5104	salmon
B230208H11Rik	salmon
Ifngr1	salmon
Sgk1	salmon
Kif1bp	salmon
Gm31763	salmon
Tfam	salmon
Mif	salmon
Gm10941	salmon
Mbd3	salmon
Dot1l	salmon
Ttc41	salmon
Tmpo	salmon
Plxnc1	salmon
Cradd	salmon
Ptprr	salmon
Mdm2	salmon
Lrp1	salmon
Slc35e4	salmon
Ehbp1	salmon
Rhbdf1	salmon
Ebf1	salmon
Gm11186	salmon
Mir6920	salmon
Irf1	salmon
Slc36a1	salmon
Sparc	salmon
Larp1	salmon
Gm16062	salmon
Specc1	salmon
Aurkb	salmon
Eif5a	salmon
Elp5	salmon
Dlg4	salmon
Pld2	salmon
Slc13a5	salmon
Mybbp1a	salmon
Cluh	salmon
Rpa1	salmon
Crlf3	salmon
Rffl	salmon
Ccl9	salmon
Trim37	salmon
Msi2	salmon
Tob1	salmon
Eme1	salmon
Col1a1	salmon
Hoxb4	salmon
Hoxb3	salmon
E130012A19Rik	salmon
Cacnb1	salmon
Krt222	salmon
Jup	salmon
Ccr10	salmon
Kif18b	salmon
Nmt1	salmon
Abca6	salmon
Fbf1	salmon
Socs3	salmon
Odc1	salmon
Cpsf3	salmon
Ifrd1	salmon
Irf2bpl	salmon
4930474N09Rik	salmon
Unc79	salmon
Rcor1	salmon
Snora28	salmon
Stard3nl	salmon
Cdkal1	salmon
F13a1	salmon
Dek	salmon
Phf2	salmon
9430083A17Rik	salmon
Nop16	salmon
Tspan17	salmon
Spata31d1b	salmon
Nsun2	salmon
Exoc3	salmon
Ppwd1	salmon
Mcidas	salmon
Atxn7	salmon
Saysd1	salmon
Snord58b	salmon
Lrrc16b	salmon
Piwil2	salmon
Gpc6	salmon
Mir6956	salmon
Atf4	salmon
Rangap1	salmon
Rnu12	salmon
Mir1249	salmon
Amigo2	salmon
Col2a1	salmon
Rnd1	salmon
Wnt10b	salmon
Troap	salmon
Espl1	salmon
Prr13	salmon
Atp5g2	salmon
Copz1	salmon
Zfp385a	salmon
Itga5	salmon
Slx4	salmon
Srl	salmon
Hic2	salmon
Scarf2	salmon
Psmd2	salmon
Eif4g1	salmon
Kng2	salmon
Iqcg	salmon
Heg1	salmon
Sec22a	salmon
Cd200	salmon
Retnlg	salmon
5330426P16Rik	salmon
Hmgn1	salmon
Mmp25	salmon
Fam195a	salmon
Hmga1	salmon
Akap8	salmon
Kifc1	salmon
H2-DMb1	salmon
Ppp2r5d	salmon
Catsperd	salmon
Ddx11	salmon
Capn13	salmon
Epas1	salmon
Riok3	salmon
Cdh2	salmon
Cdc25c	salmon
Lox	salmon
Fbn2	salmon
Gm4951	salmon
Rttn	salmon
Tut1	salmon
Incenp	salmon
Klf9	salmon
Glis3	salmon
Plgrkt	salmon
Pdcd1lg2	salmon
Hhex	salmon
Nfkb2	salmon
Cfap43	salmon
Dhtkd1	salmon
Mrc1	salmon
Pdss1	salmon
Stkld1	salmon
Olfm1	salmon
Odf2	salmon
Set	salmon
Tbc1d13	salmon
Exosc2	salmon
Nup214	salmon
Rnd3	salmon
Wdsub1	salmon
Ldlrad3	salmon
Cdan1	salmon
Nop56	salmon
Samhd1	salmon
Pigt	salmon
Ncoa5	salmon
Ptgis	salmon
0610010B08Rik	salmon
Slco4a1	salmon
Ythdf1	salmon
Pcmtd2	salmon
Zfhx4	salmon
Cp	salmon
Gfm1	salmon
Tmem154	salmon
Arhgef11	salmon
Bglap	salmon
Il6ra	salmon
S100a4	salmon
Hist2h2ab	salmon
Gja5	salmon
Gm5544	salmon
Man1a2	salmon
Ptpn22	salmon
Dennd2d	salmon
Col11a1	salmon
Gar1	salmon
Ccbl2	salmon
Trp53inp1	salmon
Fsbp	salmon
Lrrc69	salmon
Mob3b	salmon
Dcaf12	salmon
4933409K07Rik	salmon
Pigo	salmon
Cdkn2b	salmon
Kncn	salmon
Toe1	salmon
AA415398	salmon
Exo5	salmon
Dnali1	salmon
Snrnp40	salmon
Rcc1	salmon
Fam76a	salmon
Rsrp1	salmon
Rcc2	salmon
B330016D10Rik	salmon
Tas1r1	salmon
Cldn12	salmon
Abcf2	salmon
Tacc3	salmon
Add1	salmon
Fam184b	salmon
Bend4	salmon
Rchy1	salmon
Mfsd7a	salmon
Noc4l	salmon
Pitpnb	salmon
Gatc	salmon
2810006K23Rik	salmon
Bri3bp	salmon
Nsun5	salmon
Srrt	salmon
Pdgfa	salmon
Gtf3a	salmon
Col1a2	salmon
Foxp2	salmon
Tmem229a	salmon
Ttc26	salmon
Mkrn1	salmon
Dennd2a	salmon
Plekha8	salmon
Rmnd5a	salmon
Plxna1	salmon
Grip2	salmon
Lrig1	salmon
Foxm1	salmon
Clec2f	salmon
Eps8	salmon
Tm7sf3	salmon
D630041G03Rik	salmon
Zik1	salmon
Zfp111	salmon
Hcst	salmon
Pdcd5	salmon
Nup62	salmon
Syngr4	salmon
Gm21057	salmon
Blm	salmon
Fam160a2	salmon
Trim3	salmon
Wee1	salmon
Tmc7	salmon
Nsmce1	salmon
Tufm	salmon
Prrt2	salmon
Snora30	salmon
Plekha1	salmon
Cdc16	salmon
Gm21119	salmon
Ido1	salmon
Adam3	salmon
Plekha2	salmon
Fgfr1	salmon
Bag4	salmon
AI429214	salmon
Babam1	salmon
Ankle1	salmon
Mir1668	salmon
Trmt1	salmon
Aktip	salmon
Rrad	salmon
E2f4	salmon
Fam65a	salmon
Smpd3	salmon
Gins2	salmon
Jrkl	salmon
Maml2	salmon
Bbs9	salmon
Foxred1	salmon
Il18	salmon
Acat1	salmon
Hacd3	salmon
Dapk2	salmon
Hmgn3	salmon
Mthfs	salmon
Slc35g2	salmon
Ackr4	salmon
Aste1	salmon
Poc1a	salmon
Cish	salmon
Fam212a	salmon
Amigo3	salmon
Uqcrc1	salmon
Nyx	salmon
Kdm6a	salmon
Zxdb	salmon
Tsix	salmon
Xist	salmon
Armcx1	salmon
Kdm5c	salmon
Kdm5d	salmon
Eif2s3y	salmon
Uty	salmon
Ddx3y	salmon
Tcea1	brown
Snhg6	brown
Cops5	brown
Prim2	brown
Arhgef4	brown
Txndc9	brown
AI597479	brown
Myo1b	brown
Hibch	brown
Ormdl1	brown
2002-03-01	brown
Ppil3	brown
Stradb	brown
Rpe	brown
Mreg	brown
Ctdsp1	brown
Nhej1	brown
Farsb	brown
Utp14b	brown
Ap1s3	brown
Fbxo36	brown
Cops7b	brown
Rbm44	brown
Per2	brown
Hdac4	brown
Mir6900	brown
D2hgdh	brown
Ppip5k2	brown
B230216N24Rik	brown
Ralb	brown
Tmem185b	brown
R3hdm1	brown
Yod1	brown
Adipor1	brown
Uchl5	brown
Rgs2	brown
Pla2g4a	brown
Tpr	brown
Tsen15	brown
Arpc5	brown
Dhx9	brown
Mr1	brown
Tor1aip1	brown
Cacybp	brown
Klhl20	brown
Tmco1	brown
Uap1	brown
Pfdn2	brown
Pvrl4	brown
Arhgap30	brown
Usf1	brown
Alyref2	brown
Kcnj10	brown
Dusp23	brown
Itpkb	brown
Nvl	brown
Aida	brown
Dusp10	brown
Rab3gap2	brown
Gpatch2	brown
Smyd2	brown
Dtl	brown
Diexf	brown
Gm16897	brown
Fbxo5	brown
Pcmt1	brown
Utrn	brown
Fuca2	brown
Pex3	brown
Ccdc28a	brown
Tnfaip3	brown
Map3k5	brown
Ahi1	brown
Snord100	brown
L3mbtl3	brown
Tspyl1	brown
Gtf3c6	brown
Mical1	brown
Hace1	brown
Gcc2	brown
Sowahc	brown
P4ha1	brown
Anapc16	brown
Spock2	brown
Psap	brown
Eif4ebp2	brown
Vps26a	brown
Ccar1	brown
Egr2	brown
Slc16a9	brown
Bcr	brown
Snrpd3	brown
Slc19a1	brown
Pttg1ip	brown
1810043G02Rik	brown
Palm	brown
Abca7	brown
Mir6911	brown
Apc2	brown
Gadd45b	brown
Nfic	brown
Gm10778	brown
Tdg	brown
Platr7	brown
Rfx4	brown
Nt5dc3	brown
Chpt1	brown
Nedd1	brown
Mir1931	brown
Mrpl42	brown
Ube2n	brown
Eea1	brown
Atxn7l3b	brown
Tmem19	brown
Thap2	brown
Rab3ip	brown
Lemd3	brown
Rassf3	brown
Dctn2	brown
Arhgap9	brown
Tmem194	brown
Prim1	brown
Naca	brown
Ptges3	brown
Coq10a	brown
Zc3h10	brown
Dgka	brown
Tmem198b	brown
Sfi1	brown
Pik3ip1	brown
Selm	brown
Tns3	brown
4930415F15Rik	brown
B3gnt2	brown
Cct4	brown
Xpo1	brown
Pnpt1	brown
Snrnp25	brown
Npm1	brown
Pank3	brown
Mat2b	brown
Rnf145	brown
Cyfip2	brown
Gnb2l1	brown
Psme2b	brown
Zfp62	brown
Rnf130	brown
Rmnd5b	brown
Ppp2ca	brown
Flcn	brown
Cops3	brown
Alkbh5	brown
Map2k3os	brown
Trpv2	brown
Ntn1	brown
2310047M10Rik	brown
Acap1	brown
Rnasek	brown
Arrb2	brown
Slc25a11	brown
Eno3	brown
Nup88	brown
Mis12	brown
Med31	brown
Hic1	brown
Prpf8	brown
Pitpna	brown
Ankrd13b	brown
Trp53i13	brown
Rpl23a	brown
Unc119	brown
Tmem97	brown
Rab11fip4	brown
Rab11fip4os2	brown
Suz12	brown
Cdk5r1	brown
Slfn10-ps	brown
Heatr6	brown
Brip1os	brown
Rps6kb1	brown
Ska2	brown
Rad51c	brown
Mir142	brown
Srsf1	brown
Atp5g1	brown
Rapgefl1	brown
Rara	brown
Nt5c3b	brown
Klhl11	brown
Stat5b	brown
Fam134c	brown
Wnk4	brown
Cntd1	brown
Lsm12	brown
Hdac5	brown
Grn	brown
Gpatch8	brown
Plekhm1	brown
Polg2	brown
Nol11	brown
Psmd12	brown
Helz	brown
Nat9	brown
Sumo2	brown
H3f3b	brown
Unc13d	brown
Evpl	brown
Rnf157	brown
Rhbdf2	brown
Tmc6	brown
Cant1	brown
Cbx4	brown
Sgsh	brown
Mir1932	brown
Aatk	brown
Ccdc137	brown
Aspscr1	brown
Slc16a3	brown
Foxk2	brown
Asxl2	brown
BC068281	brown
Ubxn2a	brown
Hpcal1	brown
Dld	brown
Cbll1	brown
Prps1l1	brown
Stxbp6	brown
G2e3	brown
Egln3	brown
Psma6	brown
Fam179b	brown
Wdr20rt	brown
Sos2	brown
Sav1	brown
Nin	brown
Tmx1	brown
Dhrs7	brown
Slc38a6	brown
Zbtb1	brown
AI463170	brown
Eif2s1	brown
Actn1	brown
Erh	brown
Synj2bp	brown
Med6	brown
Pnma1	brown
Lin52	brown
Ylpm1	brown
Nek9	brown
0610007P14Rik	brown
Gpatch2l	brown
Noxred1	brown
Slirp	brown
Zc3h14	brown
Ccdc88c	brown
Smek1	brown
Itpk1	brown
Traf3	brown
Amn	brown
Ckb	brown
Zfyve21	brown
Adssl1	brown
Zbtb42	brown
Larp4b	brown
Gng4	brown
Mrpl32	brown
Rala	brown
Hist1h2bm	brown
Hist1h2bp	brown
Serpinb9	brown
Prpf4b	brown
Tmem14c	brown
Adtrp	brown
Tbc1d7	brown
Gfod1	brown
Sirt5	brown
Mcur1	brown
Nup153	brown
1110007C09Rik	brown
Susd3	brown
Iars	brown
Cks2	brown
Sfxn1	brown
Hrh2	brown
Hk3	brown
Rgs14	brown
Dok3	brown
B230219D22Rik	brown
Kif27	brown
2210016F16Rik	brown
Hnrnpk	brown
Zfp808	brown
Gm5141	brown
Ercc6l2	brown
Zfp369	brown
Uqcrb	brown
Mterf3	brown
Zfp456	brown
Zfp748	brown
Mtrr	brown
Rfesd	brown
Fam172a	brown
Dhfr	brown
Ptcd2	brown
Bdp1	brown
Rad17	brown
Ccdc125	brown
4921509O07Rik	brown
Snx18	brown
Thoc7	brown
Psmd6	brown
Il3ra	brown
Rpl15	brown
Chchd1	brown
Vdac2	brown
Comtd1	brown
Arhgef3	brown
Fam208a	brown
Prkcd	brown
Sfmbt1	brown
Pbrm1	brown
Fam35a	brown
Psmc6	brown
Cnih1	brown
Tmem260	brown
Ap5m1	brown
Lrp10	brown
Rnf31	brown
Gmpr2	brown
Rabggta	brown
Xpo4	brown
Setdb2	brown
Arl11	brown
Ebpl	brown
Kpna3	brown
Ints6	brown
Ptk2b	brown
Tnfrsf10b	brown
Pdlim2	brown
Rb1	brown
Itm2b	brown
5031414D18Rik	brown
Lcp1	brown
Gm4285	brown
Tpt1	brown
Tnfsf11	brown
Akap11	brown
Rgcc	brown
Dis3	brown
Uchl3	brown
Slain1	brown
Gm17066	brown
Ubac2	brown
Timm8a2	brown
Fbxo4	brown
Lmbrd2	brown
Mir7212	brown
Laptm4b	brown
Pabpc1	brown
Ubr5	brown
Slc25a32	brown
Rad21	brown
Derl1	brown
Tbc1d31	brown
Zhx1	brown
Fbxo32	brown
Trmt12	brown
Rnf139	brown
Nsmce2	brown
Myc	brown
Trappc9	brown
Dennd3	brown
Slc45a4	brown
Ly6e	brown
Smpd5	brown
Maf1	brown
Mir6954	brown
Kifc2	brown
Zfp251	brown
Rpl8	brown
Txn2	brown
Ift27	brown
Card10	brown
Gga1	brown
Sun2	brown
Mkl1	brown
St13	brown
Nhp2l1	brown
Ndufa6	brown
Tspo	brown
5031439G07Rik	brown
Cerk	brown
Zbed4	brown
Dennd6b	brown
Gxylt1	brown
Scaf11	brown
Endou	brown
Arf3	brown
Kmt2d	brown
Lmbr1l	brown
Tmbim6	brown
Krt86	brown
Npff	brown
Calcoco1	brown
Nfe2	brown
Ubald1	brown
Nudt16l1	brown
Anks3	brown
Rogdi	brown
Tmem186	brown
Emp2	brown
Prkdc	brown
Dnm1l	brown
Rpl31-ps12	brown
Cdc45	brown
Abcc5	brown
Clcn2	brown
Il1rap	brown
1700007L15Rik	brown
Dirc2	brown
Hcls1	brown
Naa50	brown
BC027231	brown
Gtpbp8	brown
Nxpe3	brown
Rpl24	brown
Zbtb11os1	brown
Trmt10c	brown
Impg2	brown
Nsun3	brown
4930453N24Rik	brown
Cct8	brown
Atp5o	brown
Ttc3	brown
Tmem181a	brown
Sytl3	brown
Tbp	brown
Prdm9	brown
Zfp52	brown
Zfp760	brown
E4f1	brown
Snora64	brown
Msrb1	brown
Hn1l	brown
Unkl	brown
Rab40c	brown
Phf1	brown
Zbtb9	brown
Mapk13	brown
4930539E08Rik	brown
Fgd2	brown
Glo1	brown
Cyp4f17	brown
Platr17	brown
Rps18	brown
H2-Ke6	brown
Rxrb	brown
Brd2	brown
Psmb8	brown
Tap2	brown
Gpsm3	brown
Ager	brown
Agpat1	brown
Egfl8	brown
Fkbpl	brown
Hspa1b	brown
Clic1	brown
Ddah2	brown
D17H6S53E	brown
Ltb	brown
H2-Q10	brown
Gm11127	brown
H2-Bl	brown
Gm7030	brown
Trim26	brown
Znrd1as	brown
Tnfrsf21	brown
Enpp4	brown
Supt3	brown
Gtpbp2	brown
Yipf3	brown
Klc4	brown
Guca1a	brown
Taf8	brown
Tfeb	brown
Mocs1	brown
Zfp119b	brown
Gm20219	brown
C3	brown
Fer	brown
Ralbp1	brown
Ndufv2	brown
Zbtb14	brown
Lbh	brown
Birc6	brown
Fam98a	brown
Sos1	brown
Haao	brown
Wac	brown
Thoc1	brown
Zfp35	brown
AW554918	brown
Polr2d	brown
Wdr36	brown
Fam53c	brown
Egr1	brown
Etf1	brown
Hspa9	brown
Ctnna1	brown
Matr3	brown
Spata24	brown
Dnajc18	brown
Pfdn1	brown
Cd14	brown
Tmco6	brown
Slc25a2	brown
Pcdhga2	brown
Pcdhgb8	brown
Fchsd1	brown
Rnf14	brown
Dcp2	brown
Ythdc2	brown
Ticam2	brown
Ap3s1	brown
Snx2	brown
Phax	brown
Isoc1	brown
Txnl1	brown
4930549G23Rik	brown
Hdhd2	brown
Haus1	brown
Txnl4a	brown
Socs6	brown
Cpt1a	brown
Ppp6r3	brown
1810055G02Rik	brown
Aip	brown
Coro1b	brown
Ankrd13d	brown
Mrpl11	brown
AI837181	brown
Fibp	brown
Mus81	brown
Sipa1	brown
Capn1	brown
Fau	brown
Cdc42bpg	brown
Ccdc88b	brown
Esrra	brown
Mir6990	brown
Fermt3	brown
2700081O15Rik	brown
9830166K06Rik	brown
Snord22	brown
Best1	brown
Vps37c	brown
Cd6	brown
Ms4a2	brown
Gnaq	brown
Ppapdc2	brown
Ric1	brown
Uhrf2	brown
Minpp1	brown
Pcgf5	brown
Btaf1	brown
Ide	brown
Frat2	brown
Exosc1	brown
Zfyve27	brown
Crtac1	brown
Sec31b	brown
Fam178a	brown
Lzts2	brown
Usmg5	brown
Tcf7l2	brown
Ablim1	brown
Gm7102	brown
Suv39h2	brown
Cdc123	brown
Nudt5	brown
Mir467d	brown
Ankrd16	brown
Arl5b	brown
Mir7655	brown
Armc3	brown
Psd4	brown
Nelfb	brown
BC029214	brown
Sec16a	brown
Rpl7a	brown
Surf1	brown
Surf4	brown
Rxra	brown
Ak8	brown
Trub2	brown
Slc27a4	brown
Zer1	brown
Ntmt1	brown
Pomt1	brown
Fam102a	brown
Cdk9	brown
Mvb12b	brown
Dab2ip	brown
Nek6	brown
Psmb7	brown
Gca	brown
Ppig	brown
Klhl23	brown
Ssb	brown
Dcaf17	brown
Hat1	brown
Atp5g3	brown
Mtx2	brown
Ttn	brown
Ube2e3	brown
Ssfa2	brown
Ube2l6	brown
P2rx3	brown
Olfr1033	brown
Nup160	brown
Spi1	brown
Zfp408	brown
Pex16	brown
Mir7001	brown
Mir129b	brown
Cat	brown
Caprin1	brown
Hipk3	brown
Cstf3	brown
Qser1	brown
Katnbl1	brown
Rhov	brown
Chac1	brown
Ttbk2	brown
Ctdspl2	brown
AA467197	brown
Cops2	brown
Slc27a2	brown
Mir3473g	brown
Itpa	brown
Tmem230	brown
Snx5	brown
Slc24a3	brown
Naa20	brown
Xrn2	brown
Vsx1	brown
Csnk2a1	brown
Tspyl3	brown
Zfp341	brown
Eif2s2	brown
Acss2	brown
Nfs1	brown
Dlgap4	brown
5430405H02Rik	brown
Blcap	brown
Tgm2	brown
Srsf6	brown
Pabpc1l	brown
Stk4	brown
Dbndd2	brown
Dnttip1	brown
Acot8	brown
Tmem189	brown
Ptpn1	brown
Cass4	brown
Rtfdc1	brown
Gm6710	brown
Gm14325	brown
Rps21	brown
Cables2	brown
Arfgap1	brown
Ppdpf	brown
Slc2a4rg-ps	brown
Oprl1	brown
Pex2	brown
Impa1	brown
Snx16	brown
Armc1	brown
Rprl2	brown
Rpl22l1	brown
Zfp639	brown
Dnajc19	brown
Spata5	brown
Larp1b	brown
D3Ertd751e	brown
Elf2	brown
Ndufc1	brown
Rab33b	brown
Eif2a	brown
Mbnl1	brown
P2ry1	brown
Rap2b	brown
Trim59	brown
Fbxw7	brown
Gatb	brown
Lrba	brown
Isg20l2	brown
Adam15	brown
Pygo2	brown
Pbxip1	brown
Ube2q1	brown
Dennd4b	brown
Ints3	brown
S100a6	brown
Vps45	brown
Otud7b	brown
Hist2h3b	brown
6330549D23Rik	brown
Rbm8a	brown
Pias3	brown
Nudt17	brown
Bcl9	brown
Bcl2l15	brown
Rhoc	brown
Cttnbp2nl	brown
Chil3	brown
Chil4	brown
Ampd2	brown
Psma5	brown
Clcc1	brown
Slc35a3	brown
Abcd3	brown
Synpo2	brown
Cisd2	brown
Ppp3ca	brown
Dnajb14	brown
Eif4e	brown
Pkn2	brown
2015-09-01	brown
Odf2l	brown
Gng5	brown
Fubp1	brown
Acadm	brown
Srsf11	brown
Tmem68	brown
Tgs1	brown
Penk	brown
Ccne2	brown
Rad54b	brown
Tmem55a	brown
Casp8ap2	brown
Mdn1	brown
Rngtt	brown
Akirin2	brown
Orc3	brown
B4galt1	brown
Ube2r2	brown
Ubap2	brown
Fam219a	brown
Dctn3	brown
Creb3	brown
Gm12504	brown
Polr1e	brown
Tal2	brown
Actl7a	brown
Inip	brown
Pole3	brown
Astn2	brown
Tle1	brown
Zdhhc21	brown
Rps6	brown
E130102H24Rik	brown
Wdr78	brown
Magoh	brown
Podn	brown
Btf3l4	brown
Calr4	brown
Ipp	brown
Hectd3	brown
Plk3	brown
Atp6v0b	brown
Kdm4a	brown
AU022252	brown
Col9a2	brown
Fhl3	brown
Mtf1	brown
Thrap3	brown
Psmb2	brown
Marcksl1	brown
Khdrbs1	brown
Pef1	brown
Tinagl1	brown
Nkain1	brown
Laptm5	brown
Gmeb1	brown
Med18	brown
Rpa2	brown
Slc9a1	brown
Sfn	brown
Zdhhc18	brown
Dhdds	brown
Cep85	brown
Zfp593	brown
Nipal3	brown
Srsf10	brown
Hmgcl	brown
Hnrnpr	brown
Eif4g3	brown
Sh2d5	brown
Pink1	brown
Plekhm2	brown
Efhd2	brown
Mir7021	brown
Pramef8	brown
Gm13139	brown
Ubiad1	brown
Tardbp	brown
Lzic	brown
Pik3cd	brown
H6pd	brown
Gpr153	brown
Rpl22	brown
Cdk11b	brown
Tnfrsf4	brown
Agrn	brown
Akap9	brown
Cyp51	brown
Cdk14	brown
A630072M18Rik	brown
Orc5	brown
5031425E22Rik	brown
Pus7	brown
Chpf2	brown
Rheb	brown
Preb	brown
Nrbp1	brown
Supt7l	brown
Mrpl33	brown
Pisd	brown
Mxd4	brown
Sh3bp2	brown
Ablim2	brown
D5Ertd579e	brown
Man2b2	brown
Prom1	brown
Tapt1	brown
Fam114a1	brown
Rfc1	brown
Ube2k	brown
Guf1	brown
Fryl	brown
Ociad1	brown
Rasl11b	brown
Cep135	brown
Ppat	brown
Rest	brown
Polr2b	brown
Ankrd17	brown
Sdad1	brown
Nup54	brown
Scarb2	brown
Ccni	brown
Ccng2	brown
Fras1	brown
Cops4	brown
Mrps18c	brown
Klhl8	brown
Rpl5	brown
Mtf2	brown
Tmed5	brown
Ccdc18	brown
Dr1	brown
Pcgf3	brown
Idua	brown
Crlf2	brown
Tfip11	brown
Usp30	brown
Acacb	brown
Acads	brown
Gm13830	brown
Pxn	brown
Plbd2	brown
Naa25	brown
Aldh2	brown
Tctn1	brown
Setd1b	brown
Vps33a	brown
Hip1r	brown
Vps37b	brown
Cdk2ap1	brown
Setd8	brown
Rilpl1	brown
Aacs	brown
Slc15a4	brown
Sumf2	brown
Vkorc1l1	brown
Rhbdd2	brown
Slc12a9	brown
Gnb2	brown
Pcolce	brown
BC037034	brown
Dnaaf5	brown
Zfand2a	brown
Chst12	brown
Tnrc18	brown
Actb	brown
Zfp316	brown
Usp42	brown
Ccz1	brown
Bri3	brown
Zfp655	brown
Zscan25	brown
Rpl21	brown
B3glct	brown
Mios	brown
Ndufa4	brown
Zfp800	brown
Slc35b4	brown
Cnot4	brown
Clcn1	brown
Tas2r126	brown
Rn4.5s	brown
Lrrc61	brown
Dfna5	brown
Nod1	brown
Lsm5	brown
Pyurf	brown
Herc3	brown
Smarcad1	brown
E230016M11Rik	brown
Ptcd3	brown
Mat2a	brown
Suclg1	brown
Sema4f	brown
Aup1	brown
Mir6374	brown
Tpra1	brown
Chchd6	brown
Chst13	brown
Xpc	brown
Lsm3	brown
Mtmr14	brown
Irak2	brown
Tsen2	brown
Tmem40	brown
Rassf4	brown
Hnrnpf	brown
Il17ra	brown
Pex5	brown
Ptms	brown
Vamp1	brown
E130112N10Rik	brown
Ltbr	brown
Cracr2a	brown
Tulp3	brown
Magohb	brown
Dusp16	brown
Hebp1	brown
Wbp11	brown
Stk38l	brown
Mboat7	brown
Zfp773	brown
Mzf1	brown
Bbc3	brown
Dact3	brown
Ptgir	brown
Hif3a	brown
Fbxo46	brown
Vasp	brown
Clasrp	brown
Arhgef1	brown
Rabac1	brown
Dedd2	brown
Gsk3a	brown
Ceacam1	brown
Itpkc	brown
Adck4	brown
Shkbp1	brown
Sertad1	brown
Dyrk1b	brown
Fbxo17	brown
Gm6537	brown
Rinl	brown
Rasgrp4	brown
Zfp84	brown
U2af1l4	brown
Mir7050	brown
Gpi1	brown
Cebpa	brown
Uri1	brown
Plekhf1	brown
Siglece	brown
Fam71e1	brown
Tbc1d17	brown
Pnkp	brown
Sphk2	brown
Cyth2	brown
Uevld	brown
Tubgcp5	brown
Asb7	brown
Lrrc28	brown
Ttc23	brown
Slco3a1	brown
Unc45a	brown
Rps17	brown
Whamm	brown
Stard5	brown
4632427E13Rik	brown
Gab2	brown
Alg8	brown
Rsf1os1	brown
Gm16938	brown
Acer3	brown
Map6	brown
Rnf169	brown
Kcne3	brown
Dnajb13	brown
Relt	brown
P2ry2	brown
Stard10	brown
Arap1	brown
Eif3f	brown
Ipo7	brown
Pde3b	brown
Rps13	brown
Nucb2	brown
Ndufab1	brown
Chp2	brown
Slc5a11	brown
Apobr	brown
Kctd13	brown
Gm4532	brown
Sephs2	brown
Zfp768	brown
Orai3	brown
Stx4a	brown
Pstk	brown
Ikzf5	brown
Uros	brown
Ptpre	brown
Inpp5a	brown
Zfp511	brown
Bet1l	brown
Ric8	brown
Athl1	brown
Ifitm1	brown
Ifitm6	brown
Slc25a22	brown
Cd151	brown
Muc5b	brown
Tnni2	brown
Kcnq1ot1	brown
Oraov1	brown
Tpcn2	brown
Clec4g	brown
Tgfbr3l	brown
Shcbp1	brown
Col4a2	brown
Lamp1	brown
1700029H14Rik	brown
Slc25a15	brown
Ap3m2	brown
Golga7	brown
Gtf2e2	brown
Pcm1	brown
Aga	brown
Scrg1	brown
Nek1	brown
Slc18a1	brown
Zfp930	brown
Zfp868	brown
Gmip	brown
Uba52	brown
Lrrc25	brown
Mast3	brown
Myo9b	brown
Ocel1	brown
Zfp961	brown
Fam32a	brown
Tom1	brown
Nr3c2	brown
Abce1	brown
Anapc10	brown
Pkn1	brown
Zswim4	brown
Ier2	brown
Vps35	brown
Orc6	brown
Itfg1	brown
Phkb	brown
Cnep1r1	brown
Chd9	brown
Nudt21	brown
Cngb1	brown
Zfp319	brown
Usb1	brown
Fbxl8	brown
Fhod1	brown
Ctcf	brown
Dhx38	brown
Cmtr2	brown
Mon1b	brown
Pkd1l2	brown
Cmip	brown
Necab2	brown
Cotl1	brown
Zdhhc7	brown
Ankrd11	brown
Chmp1a	brown
Vps9d1	brown
Urb2	brown
Cog2	brown
Map10	brown
Coa6	brown
Itgb1	brown
Dync2h1	brown
Cep57	brown
Mre11a	brown
Panx1	brown
Fbxl12	brown
Icam1	brown
Slc44a2	brown
Pus3	brown
Chek1	brown
Stt3a	brown
Hspa8	brown
Sorl1	brown
Nlrx1	brown
Rps25	brown
Scn2b	brown
Mir7086	brown
Rnf214	brown
Pcsk7	brown
Sidt2	brown
Timm8b	brown
AU019823	brown
Alg9	brown
Rdx	brown
Cul5	brown
Idh3a	brown
Psma4	brown
Ube2q2	brown
Pstpip1	brown
Snx33	brown
Ppcdc	brown
Scamp2	brown
Ulk3	brown
Clk3	brown
Ubl7	brown
Sema7a	brown
Stoml1	brown
Arih1	brown
Senp8	brown
Fem1b	brown
Iqch	brown
Plekho2	brown
Fam96a	brown
Rps27l	brown
Gm32511	brown
Cgnl1	brown
Zfp280d	brown
Nedd4	brown
Khdc3	brown
Filip1	brown
9330159M07Rik	brown
Plscr1	brown
1190002N15Rik	brown
Rasa2	brown
Slc25a36	brown
Copb2	brown
Stag1	brown
Trf	brown
Dnajc13	brown
Twf2	brown
Dusp7	brown
Rpl29	brown
Ifrd2	brown
Gnai2	brown
Uba7	brown
Gmppb	brown
Usp4	brown
Usp19	brown
Slc26a6	brown
Pfkfb4	brown
Scap	brown
Ptpn23	brown
Klhl18	brown
Ccdc12	brown
Eif1b	brown
Entpd3	brown
Mir8106	brown
Zfp105	brown
Slc6a20b	brown
Ccr9	brown
Cxcr6	brown
Gripap1	brown
Otud5	brown
Wdr13	brown
Jade3	brown
Ndufb11	brown
Rbm10	brown
A230072C01Rik	brown
Zcchc12	brown
Lonrf3	brown
Slc25a5	brown
Nkap	brown
C1galt1c1	brown
Sash3	brown
Bcorl1	brown
Mtmr1	brown
Vma21	brown
Slc6a8	brown
Arhgap4	brown
Flna	brown
Brcc3	brown
Tbl1x	brown
Pdk3	brown
Zxda	brown
Gdpd2	brown
Pin4	brown
Abcb7	brown
2610002M06Rik	brown
Armcx4	brown
BC065397	brown
Tmem164	brown
Ammecr1	brown
Pfkfb1	brown
Huwe1	brown
Mir3113	brown
Sms	brown
Eif1ax	brown
Pdha1	brown
Txlng	brown
Piga	brown
Tceanc	brown
Msl3	brown
Mrpl15	red
Mybl1	red
Ncoa2	red
Rpl7	red
Hs6st1	red
Tsga10	red
Rev1	red
Gls	red
Mfsd6	red
Gtf3c3	red
Fastkd2	red
Igfbp5	red
Catip	red
Cnppd1	red
Stk16	red
Ugt1a7c	red
Ugt1a6a	red
Ugt1a5	red
Ube2f	red
Otos	red
9430060I03Rik	red
Mterf4	red
2002-09-01	red
Vps4b	red
Tsn	red
Nifk	red
Rab3gap1	red
Eif2d	red
Ikbke	red
Fam72a	red
Plekha6	red
Chit1	red
Ptpn7	red
Ptgs2os2	red
Rfwd2	red
4930523C07Rik	red
Snord47	red
Cenpl	red
Vamp4	red
Mpzl1	red
Creg1	red
Gm7694	red
B4galt3	red
Usp21	red
Dedd	red
Cd84	red
Igsf8	red
Ackr1	red
Pydc4	red
1700047M11Rik	red
Eprs	red
Kctd3	red
A230020J21Rik	red
Traf3ip3	red
Cd34	red
Syne1	red
Ulbp1	red
Ginm1	red
Tab2	red
Phactr2	red
Enpp3	red
Med23	red
Akap7	red
Wisp3	red
Fig4	red
Cep57l1	red
Cep85l	red
Unc5b	red
Ddx50	red
Dnajc12	red
Jmjd1c	red
Arid5b	red
Zwint	red
Ggt1	red
Smarcb1	red
Sumo3	red
Ppap2c	red
Prss57	red
Lppr3	red
Prtn3	red
Elane	red
Cnn2	red
Pcsk4	red
Lmnb2	red
Zfp873	red
AU041133	red
Rtcb	red
Ikbip	red
Ppp1r12a	red
E2f7	red
Osbpl8	red
Yeats4	red
Cand1	red
Irak3	red
Hmga2	red
Gns	red
Srgap1	red
Ppm1h	red
Mars	red
1700012D01Rik	red
Zbtb39	red
Esyt1	red
Pmel	red
Sarnp	red
Rnf185	red
Morc2a	red
Pes1	red
Hormad2	red
Nf2	red
Thoc5	red
Zmiz2	red
Sec61g	red
Plek	red
Peli1	red
Vrk2	red
Mtif2	red
Rtn4	red
Sptbn1	red
Mpg	red
Ublcp1	red
Snord96a	red
Hnrnpab	red
Sar1b	red
Uqcrq	red
Fnip1	red
Gpx3	red
G3bp1	red
Btnl10	red
2610507I01Rik	red
Shmt1	red
Tmem11	red
Natd1	red
Map2k3	red
Adora2b	red
Ncor1	red
Pigl	red
Gas7	red
Pik3r5	red
Ctc1	red
Cntrob	red
Cyb5d1	red
Tnfsf13	red
Tmem256	red
Mgl2	red
Rnf167	red
C1qbp	red
Fam64a	red
4930563E22Rik	red
Ovca2	red
Mir22hg	red
Inpp5k	red
Vps53	red
Glod4	red
Timm22	red
Blmh	red
Ssh2	red
Flot2	red
Mir144	red
Fam222b	red
Nlk	red
Utp6	red
Nle1	red
1700020L24Rik	red
Ccl6	red
Wfdc17	red
Lhx1os	red
Usp32	red
Mpo	red
Zfp652	red
Hoxb1	red
Plxdc1	red
Msl1	red
Igfbp4	red
Atp6v0a1	red
Psme3	red
Ccdc43	red
Gfap	red
Strada	red
Psmc5	red
Abca9	red
Slc39a11	red
Fam104a	red
Cpsf4l	red
Mif4gd	red
Sec14l1	red
Baiap2	red
P4hb	red
Narf	red
Ncoa1	red
4930549C15Rik	red
Rnaseh1	red
Gdap10	red
Ahr	red
Foxg1	red
Sptssa	red
1110008L16Rik	red
Prps1l3	red
Ctage5	red
Fbxo33	red
Dnaaf2	red
Vcpkmt	red
Mnat1	red
Wdr89	red
Esr2	red
Max	red
9230116L04Rik	red
Rad51b	red
Slc39a9	red
Gm20337	red
Cox16	red
Pcnx	red
Entpd5	red
Nrp	red
Cep128	red
Foxn3	red
Ppp4r4	red
Ppp1r13b	red
Aspg	red
Cdca7l	red
Klf6	red
Zmynd11	red
Ryr2	red
Mtr	red
Gpr137b-ps	red
Inhba	red
Zkscan3	red
Hist1h3f	red
Hfe	red
Uqcrfs1	red
Foxq1	red
Wrnip1	red
Rpp40	red
Cage1	red
Nedd9	red
Mylip	red
Rnf144b	red
Mirlet7a-1	red
Fbxw17	red
Prelid1	red
Lman2	red
F12	red
4930486L24Rik	red
Ptch1	red
Habp4	red
Rsl1	red
Zfp874b	red
Mrpl36	red
2210408I21Rik	red
Pou5f2	red
Jmy	red
Arsb	red
Col4a3bp	red
Nln	red
Sgtb	red
Esm1	red
Pelo	red
Zfp131	red
Dnase1l3	red
Ngly1	red
Gng2	red
Ecd	red
Sec24c	red
Vcl	red
Tmem110	red
Phf7	red
Eaf1	red
Ercc6	red
Tspan14	red
Mir327	red
Cgrrf1	red
Socs4	red
Tox4	red
Abhd4	red
Cebpe	red
Thtpa	red
Dhrs1	red
Ripk3	red
Ctsg	red
Mphosph8	red
Ift88	red
Zdhhc20	red
Cdadc1	red
Atp8a2	red
Mir6541	red
Fdft1	red
Ints9	red
Extl3	red
Dpysl2	red
Dock5	red
Lrrc63	red
Gtf2f2	red
Tgds	red
Abcc4	red
Gpr18	red
Lifr	red
Wdr70	red
Dnajc21	red
Tars	red
Ank	red
Dap	red
Mir6951	red
Eif3h	red
Ext1	red
E430025E21Rik	red
Tmem71	red
Ndrg1	red
Peg13	red
Ccdc166	red
Puf60	red
Oplah	red
Gpaa1	red
Tmprss6	red
Nol12	red
Tmem184b	red
Mief1	red
Slc25a17	red
L3mbtl2	red
Srebf2	red
Gm20324	red
Mcat	red
Gtse1	red
Celsr1	red
Selo	red
Lrrk2	red
Ano6	red
2610037D02Rik	red
Ccdc184	red
Tuba1c	red
Cela1	red
AU021063	red
Cdip1	red
4930451G09Rik	red
Carhsp1	red
Rmi2	red
Yars2	red
Lztr1	red
Trmt2a	red
Klhl24	red
Cyp2ab1	red
Ap2m1	red
Ehhadh	red
Liph	red
Senp2	red
Ccdc50	red
Dlg1	red
Ncbp2	red
Wdr53	red
Lmln	red
Stfa2l1	red
Fbxo40	red
Fstl1	red
Qtrtd1	red
Atp6v1a	red
Gm4737	red
Bbx	red
Nfkbiz	red
Tbc1d23	red
Mina	red
Crybg3	red
Arl6	red
Rwdd2b	red
Tiam1	red
Ifnar1	red
Ifngr2	red
Dnajc28	red
Son	red
Smim11	red
Erg	red
Scaf8	red
Tagap1	red
Igf2r	red
Airn	red
Pkmyt1	red
Abca3	red
Eci1	red
Mlst8	red
Ndufb10	red
Rps10	red
1810013A23Rik	red
Stk38	red
Ppil1	red
Pim1	red
Tmprss3	red
Pknox1	red
Zfp811	red
Rab11b	red
H2-DMa	red
BC051142	red
Pbx2	red
A930015D03Rik	red
Rpp21	red
Trim39	red
Pla2g7	red
Xpo5	red
Rpl7l1	red
Trerf1	red
Foxp4	red
B430306N03Rik	red
Fem1a	red
Lonp1	red
Clpp	red
Vapa	red
Epb4.1l3	red
Ypel5	red
Nlrc4	red
4833418N02Rik	red
Foxn2	red
2700099C18Rik	red
4833419F23Rik	red
Zeb1	red
3110002H16Rik	red
Mocos	red
Gm10548	red
Brd8	red
Pcdhgb2	red
Pcdhgc4	red
Dtwd2	red
Srfbp1	red
Aldh7a1	red
Ndst1	red
Tcof1	red
Grpel2	red
Apcdd1	red
Wdr7	red
Nars	red
B430212C06Rik	red
Afg3l2	red
Acaa2	red
Atp5a1	red
Dok6	red
Lrp5	red
Chka	red
Ndufs8	red
Cabp4	red
Clcf1	red
Banf1	red
4930481A15Rik	red
Efemp2	red
Cdc42ep2	red
Mir194-2	red
Sf1	red
Stx5a	red
Taf6l	red
Polr2g	red
Lrrn4cl	red
Fen1	red
Tmem216	red
Tmem109	red
Prpf19	red
Ms4a4c	red
Tle4	red
Anxa1	red
Aldh1a1	red
Tmem2	red
D19Bwg1357e	red
[truncated: 3,599 more rows]

## Sheet: GO - Salmon
ONTOLOGY	ID	Description	GeneRatio	BgRatio	pvalue	p.adjust	qvalue	geneID	Count
CC	GO:0005583	fibrillar collagen trimer	6/293	11/13211	4.75933e-08	1.03991e-05	1.00447e-05	Col3a1/Col5a2/Col1a1/Col2a1/Col11a1/Col1a2	6
CC	GO:0098643	banded collagen fibril	6/293	11/13211	4.75933e-08	1.03991e-05	1.00447e-05	Col3a1/Col5a2/Col1a1/Col2a1/Col11a1/Col1a2	6
CC	GO:0098644	complex of collagen trimers	6/293	16/13211	7.51086e-07	0.000109408	0.000105679	Col3a1/Col5a2/Col1a1/Col2a1/Col11a1/Col1a2	6
MF	GO:0048407	platelet-derived growth factor binding	5/282	12/13012	3.22656e-06	0.00173912	0.00169819	Col3a1/Col1a1/Col2a1/Pdgfa/Col1a2	5

## Sheet: GO - Magenta
ONTOLOGY	ID	Description	GeneRatio	BgRatio	pvalue	p.adjust	qvalue	geneID	Count
BP	GO:0000278	mitotic cell cycle	97/483	735/13182	1.31946e-29	5.52722e-26	5.2334e-26	Mcm3/Mcm6/Kif14/Nuf2/Hnrnpu/Cenpf/Cenpw/Cdk1/Spdl1/Rad50/Spag5/Tex14/Kpnb1/Brca1/Birc5/Tubb2b/Trip13/Ccnb1/Wdhd1/Dlgap5/Ska3/Rnaseh2b/Cdca2/Mtbp/Racgap1/Tfap4/Ranbp1/Btg3/Ccnf/Tcf19/Tubb5/Cul9/Ndc80/Ccny/Kif20a/Ska1/Cdca5/Ddb1/Fam122a/Pten/Kif11/Spc25/Bub1b/Knstrn/Rad51/Nusap1/Ncaph/Tpx2/E2f1/Dsn1/Ube2c/Aurka/Tubb1/Ect2/Ccna2/Plrg1/Iqgap3/Cks1b/Psrc1/Larp7/Cenpe/Gem/Cdk5rap2/Stil/Nasp/Kif2c/Cdc20…	97
BP	GO:1903047	mitotic cell cycle process	83/483	615/13182	6.55993e-26	1.37398e-22	1.30094e-22	Mcm3/Mcm6/Kif14/Nuf2/Hnrnpu/Cenpf/Cdk1/Spdl1/Spag5/Tex14/Kpnb1/Brca1/Birc5/Trip13/Ccnb1/Dlgap5/Rnaseh2b/Cdca2/Mtbp/Racgap1/Tfap4/Ranbp1/Ccnf/Tcf19/Cul9/Ndc80/Ccny/Kif20a/Cdca5/Ddb1/Fam122a/Pten/Kif11/Spc25/Bub1b/Knstrn/Rad51/Nusap1/Ncaph/Tpx2/E2f1/Dsn1/Ube2c/Aurka/Ect2/Ccna2/Plrg1/Iqgap3/Cks1b/Psrc1/Larp7/Cenpe/Cdk5rap2/Stil/Nasp/Kif2c/Cdc20/Cdca8/Stmn1/Htt/Pole/Cit/Kntc1/Ran/Pds5b/Mcm2/Fancd2/Nc…	83
BP	GO:0007059	chromosome segregation	53/483	284/13182	3.10148e-23	4.3307e-20	4.10049e-20	Kif14/Nuf2/Hnrnpu/Cenpf/Cenpw/Spdl1/Spag5/Tex14/Kpnb1/Top2a/Brca1/Birc5/Smc6/Trip13/Ccnb1/Dlgap5/Ska3/Cdca2/Racgap1/Ndc80/Ska1/Cdca5/Spc25/Bub1b/Knstrn/Nusap1/Ncaph/Dsn1/Ube2c/Ect2/Pmf1/Psrc1/Cenpe/Gem/Cdk5rap2/Kif2c/Cdc20/Cdca8/Cit/Kntc1/Ran/Pds5b/Fancd2/Ncapd2/Plk1/Kif22/Bub3/Cenpt/Cenpn/Ncapd3/Zw10/Mlh1/Smc1a	53
BP	GO:0022402	cell cycle process	99/483	940/13182	1.70414e-22	1.78466e-19	1.68979e-19	Mcm3/Mcm6/Kif14/Nuf2/Sdccag8/Hnrnpu/Cenpf/Ints7/Cdk1/Spdl1/Rad50/Spag5/Tex14/Kpnb1/Top2a/Brca1/Birc5/Trip13/Ccnb1/Dlgap5/Rnaseh2b/Cdca2/Mtbp/Racgap1/Tfap4/Ranbp1/Rps6ka2/Ccnf/Tcf19/Tubb5/Cul9/Ndc80/Ccny/Kif20a/Cdca5/Ddb1/Fam122a/Pten/Kif11/Spc25/Bub1b/Knstrn/Rad51/Nusap1/Ncaph/Tpx2/E2f1/Dsn1/Ube2c/Aurka/Tubb1/Ect2/Ccna2/Plrg1/Iqgap3/Cks1b/Psrc1/Larp7/Cenpe/Gem/Cdk5rap2/Cntln/Stil/Nasp/Kif2c/Cdc20…	99
BP	GO:0007049	cell cycle	122/483	1386/13182	4.59949e-21	3.85345e-18	3.6486e-18	Mcm3/Mcm6/Kif14/Nuf2/Sdccag8/Hnrnpu/Cenpf/Ints7/Cenpw/Cdk1/Spdl1/Rad50/Spag5/Prr11/Tex14/Kpnb1/Top2a/Brca1/Birc5/Cinp/Tubb2b/Trip13/Ccnb1/Wdhd1/Dlgap5/Ajuba/Ska3/Rnaseh2b/Cdca2/Mtbp/Racgap1/Tfap4/Ranbp1/Btg3/Rps6ka2/Ccnf/Tcf19/Tubb5/Hsp90ab1/Cul9/Uhrf1/Ndc80/Ccny/Kif20a/Ska1/Cdca5/Ddb1/Fam122a/Pten/Kif11/Hells/Gata3/Spc25/Bub1b/Knstrn/Rad51/Nusap1/Ncaph/Tpx2/E2f1/Dsn1/Ube2c/Aurka/Tubb1/Ect2/Ccna2…	122
BP	GO:0000070	mitotic sister chromatid segregation	36/483	144/13182	1.63033e-20	1.13824e-17	1.07774e-17	Kif14/Nuf2/Hnrnpu/Spdl1/Spag5/Tex14/Kpnb1/Birc5/Trip13/Ccnb1/Racgap1/Ndc80/Cdca5/Bub1b/Knstrn/Nusap1/Ncaph/Dsn1/Ube2c/Psrc1/Cenpe/Cdk5rap2/Kif2c/Cdc20/Cdca8/Cit/Kntc1/Ran/Pds5b/Ncapd2/Plk1/Kif22/Bub3/Ncapd3/Zw10/Smc1a	36
BP	GO:0140014	mitotic nuclear division	44/483	239/13182	3.39287e-19	2.03039e-16	1.92246e-16	Kif14/Nuf2/Hnrnpu/Spdl1/Spag5/Tex14/Kpnb1/Birc5/Trip13/Ccnb1/Cdca2/Mtbp/Racgap1/Ranbp1/Cul9/Ndc80/Cdca5/Kif11/Bub1b/Knstrn/Nusap1/Ncaph/Tpx2/Dsn1/Ube2c/Aurka/Psrc1/Cenpe/Cdk5rap2/Kif2c/Cdc20/Cdca8/Cit/Kntc1/Ran/Pds5b/Ncapd2/Plk1/Kif22/Bub3/Bccip/Ncapd3/Zw10/Smc1a	44
BP	GO:0000819	sister chromatid segregation	37/483	167/13182	3.97339e-19	2.08057e-16	1.96996e-16	Kif14/Nuf2/Hnrnpu/Spdl1/Spag5/Tex14/Kpnb1/Top2a/Birc5/Trip13/Ccnb1/Racgap1/Ndc80/Cdca5/Bub1b/Knstrn/Nusap1/Ncaph/Dsn1/Ube2c/Psrc1/Cenpe/Cdk5rap2/Kif2c/Cdc20/Cdca8/Cit/Kntc1/Ran/Pds5b/Ncapd2/Plk1/Kif22/Bub3/Ncapd3/Zw10/Smc1a	37
BP	GO:0098813	nuclear chromosome segregation	42/483	223/13182	9.41797e-19	4.38354e-16	4.15052e-16	Kif14/Nuf2/Hnrnpu/Cenpf/Spdl1/Spag5/Tex14/Kpnb1/Top2a/Birc5/Trip13/Ccnb1/Racgap1/Ndc80/Cdca5/Bub1b/Knstrn/Nusap1/Ncaph/Dsn1/Ube2c/Ect2/Psrc1/Cenpe/Gem/Cdk5rap2/Kif2c/Cdc20/Cdca8/Cit/Kntc1/Ran/Pds5b/Fancd2/Ncapd2/Plk1/Kif22/Bub3/Ncapd3/Zw10/Mlh1/Smc1a	42
BP	GO:0051276	chromosome organization	80/483	746/13182	1.33977e-18	5.61228e-16	5.31393e-16	Mcm3/Mcm6/Nucks1/Kdm5b/Kif14/Nuf2/Hnrnpu/Cenpw/Hdac2/Cdk1/Cct2/Spdl1/Rad50/Spag5/Tex14/Kpnb1/Top2a/Birc5/Smc6/Arid4a/Arid4b/Trip13/Ccnb1/Dnajc9/Wdhd1/Dlgap5/Racgap1/Hsp90ab1/Uhrf1/Ndc80/Kdm2a/Cdca5/Hells/Gata3/Ssrp1/Bub1b/Knstrn/Rad51/Nusap1/Ncaph/Dsn1/Ube2c/Actl6a/Psrc1/Cenpe/Gem/Cdk5rap2/Nasp/Kif2c/Cdc20/Cdca8/Tada2b/Brdt/Cit/Kntc1/Ran/Pds5b/Mcm2/Fancd2/Ing4/Ncapd2/Recql/Rsf1/Plk1/Kif22/Bub3/Ts…	80
BP	GO:0000280	nuclear division	52/483	345/13182	1.698e-18	6.46627e-16	6.12253e-16	Kif14/Nuf2/Hnrnpu/Spdl1/Spag5/Tex14/Kpnb1/Top2a/Birc5/Trip13/Ccnb1/Cdca2/Mtbp/Racgap1/Ranbp1/Rps6ka2/Cul9/Ndc80/Cdca5/Kif11/Bub1b/Knstrn/Rad51/Nusap1/Ncaph/Tpx2/Dsn1/Ube2c/Aurka/Psrc1/Cenpe/Cdk5rap2/Kif2c/Cdc20/Cdca8/Brdt/Cit/Kntc1/Ran/Pds5b/Fancd2/Ncapd2/Plk1/Kif22/Bub3/Bccip/Ncapd3/Zw10/Ccnb2/Topbp1/Mlh1/Smc1a	52
BP	GO:0051301	cell division	61/483	499/13182	5.68503e-17	1.98455e-14	1.87905e-14	Kif14/Nuf2/Hnrnpu/Cenpw/Cdk1/Spdl1/Spag5/Tex14/Top2a/Birc5/Cinp/Ccnb1/Ska3/Cdca2/Racgap1/Etv5/Ccnf/Ndc80/Ccny/Kif20a/Ska1/Cdca5/Kif11/Hells/Spc25/Bub1b/Knstrn/Nusap1/Ncaph/Tpx2/Dsn1/Ube2c/Aurka/Ect2/Ccna2/Pmf1/Cks1b/Psrc1/Cenpe/Kif2c/Cdc20/Cdca8/Stmn1/Ttc28/Cit/Kntc1/Ran/Pds5b/Cdca3/Ncapd2/Ccp110/Plk1/Bub3/Cenpt/Anln/Ncapd3/Zw10/Bbs4/Tipin/Ccnb2/Smc1a	61
BP	GO:0048285	organelle fission	53/483	390/13182	8.00621e-17	2.57985e-14	2.44271e-14	Kif14/Nuf2/Hnrnpu/Spdl1/Cox10/Spag5/Tex14/Kpnb1/Top2a/Birc5/Trip13/Ccnb1/Cdca2/Mtbp/Racgap1/Ranbp1/Rps6ka2/Cul9/Ndc80/Cdca5/Kif11/Bub1b/Knstrn/Rad51/Nusap1/Ncaph/Tpx2/Dsn1/Ube2c/Aurka/Psrc1/Cenpe/Cdk5rap2/Kif2c/Cdc20/Cdca8/Brdt/Cit/Kntc1/Ran/Pds5b/Fancd2/Ncapd2/Plk1/Kif22/Bub3/Bccip/Ncapd3/Zw10/Ccnb2/Topbp1/Mlh1/Smc1a	53
BP	GO:0007051	spindle organization	29/483	159/13182	6.14043e-13	1.8373e-10	1.73963e-10	Nuf2/Hnrnpu/Spag5/Kpnb1/Ccnb1/Dlgap5/Racgap1/Ranbp1/Tubb5/Ndc80/Kif11/Spc25/Knstrn/Tpx2/Aurka/Tubb1/Psrc1/Cenpe/Stil/Cdc20/Stmn1/Plk1/Bccip/Tubgcp2/Tubgcp3/Ccnb2/Mlh1/Kif4/Smc1a	29
BP	GO:0031577	spindle checkpoint signaling	16/483	43/13182	8.79056e-13	2.45491e-10	2.32441e-10	Spdl1/Tex14/Birc5/Trip13/Ccnb1/Mtbp/Ndc80/Bub1b/Aurka/Cenpe/Cdk5rap2/Stil/Kntc1/Plk1/Bub3/Zw10	16
BP	GO:0051310	metaphase plate congression	18/483	59/13182	1.66994e-12	4.23833e-10	4.01302e-10	Kif14/Nuf2/Hnrnpu/Cenpf/Spdl1/Spag5/Kpnb1/Ccnb1/Ndc80/Cdca5/Psrc1/Cenpe/Gem/Kif2c/Cdca8/Kif22/Zw10/Mlh1	18
BP	GO:0010564	regulation of cell cycle process	56/483	543/13182	1.72002e-12	4.23833e-10	4.01302e-10	Kif14/Hnrnpu/Cenpf/Ints7/Cdk1/Spdl1/Spag5/Tex14/Brca1/Birc5/Trip13/Ccnb1/Rnaseh2b/Cdca2/Mtbp/Racgap1/Tfap4/Ranbp1/Rps6ka2/Ccnf/Cul9/Ndc80/Kif20a/Cdca5/Ddb1/Fam122a/Pten/Kif11/Bub1b/Knstrn/Nusap1/Tpx2/E2f1/Ube2c/Aurka/Ect2/Plrg1/Psrc1/Larp7/Cenpe/Cdk5rap2/Stil/Cdc20/Paxip1/Cit/Kntc1/Fancd2/Rhno1/Ticrr/Ccp110/Plk1/Bub3/Zw10/Bbs4/Tipin/Topbp1	56
BP	GO:1902850	microtubule cytoskeleton organization involved in mitosis	25/483	125/13182	2.94398e-12	6.85128e-10	6.48707e-10	Nuf2/Hnrnpu/Spdl1/Kpnb1/Ccnb1/Dlgap5/Racgap1/Ndc80/Kif11/Spc25/Nusap1/Tpx2/Aurka/Psrc1/Cenpe/Cdk5rap2/Stil/Cdc20/Stmn1/Htt/Plk1/Bccip/Zw10/Kif4/Smc1a	25
BP	GO:0071174	mitotic spindle checkpoint signaling	15/483	40/13182	4.02188e-12	8.86718e-10	8.39581e-10	Spdl1/Tex14/Birc5/Trip13/Ccnb1/Mtbp/Ndc80/Bub1b/Cenpe/Cdk5rap2/Stil/Kntc1/Plk1/Bub3/Zw10	15
BP	GO:0006974	cellular response to DNA damage stimulus	64/483	689/13182	4.32813e-12	9.06528e-10	8.58337e-10	Mcm3/Pms1/Mcm6/Nucks1/Ifi204/Ints7/Cdk1/Parpbp/Rad50/Rpain/Top2a/Brca1/Smc6/Cinp/Trip13/Wdhd1/Rnaseh2b/Cbx5/Tfap4/Uhrf1/Kdm2a/Cdca5/Ddb1/Dntt/Mcm10/Kin/Ssrp1/Rad51/E2f1/Actl6a/Mms22l/Fancg/Acer2/Usp1/Paxip1/Pole/Ung/Rfc5/Pds5b/Hipk2/Mcm2/Fancd2/Ing4/Rhno1/Recql/Faap24/Fanci/Ticrr/Ddias/Palb2/Plk1/Kif22/Bccip/Cdkn2aip/Mcm5/Acd/Tipin/Myo6/Topbp1/Traip/Mlh1/Suv39h1/Pola1/Smc1a	64
BP	GO:0051303	establishment of chromosome localization	19/483	71/13182	5.42404e-12	1.08197e-09	1.02445e-09	Kif14/Nuf2/Hnrnpu/Cenpf/Spdl1/Spag5/Kpnb1/Birc5/Ccnb1/Ndc80/Cdca5/Psrc1/Cenpe/Gem/Kif2c/Cdca8/Kif22/Zw10/Mlh1	19
BP	GO:0050000	chromosome localization	19/483	73/13182	9.30591e-12	1.77193e-09	1.67773e-09	Kif14/Nuf2/Hnrnpu/Cenpf/Spdl1/Spag5/Kpnb1/Birc5/Ccnb1/Ndc80/Cdca5/Psrc1/Cenpe/Gem/Kif2c/Cdca8/Kif22/Zw10/Mlh1	19
BP	GO:0044770	cell cycle phase transition	47/483	434/13182	2.22948e-11	4.06056e-09	3.8447e-09	Kif14/Cenpf/Ints7/Cdk1/Spdl1/Tex14/Brca1/Birc5/Trip13/Ccnb1/Rnaseh2b/Mtbp/Tfap4/Ccnf/Tcf19/Ndc80/Ccny/Cdca5/Ddb1/Fam122a/Pten/Bub1b/E2f1/Ube2c/Aurka/Ccna2/Plrg1/Iqgap3/Cks1b/Larp7/Cenpe/Cdk5rap2/Stil/Nasp/Paxip1/Pole/Cit/Kntc1/Fancd2/Rhno1/Ticrr/Plk1/Bub3/Zw10/Tipin/Ccnb2/Topbp1	47
BP	GO:0051726	regulation of cell cycle	70/483	824/13182	2.49797e-11	4.35016e-09	4.11891e-09	Kif14/Hnrnpu/Cenpf/Ints7/Cdk1/Spdl1/Rad50/Spag5/Prr11/Tex14/Brca1/Birc5/Trip13/Ccnb1/Dlgap5/Rnaseh2b/Cdca2/Mtbp/Racgap1/Tfap4/Ranbp1/Btg3/Rps6ka2/Ccnf/Hsp90ab1/Cul9/Ndc80/Ccny/Kif20a/Cdca5/Ddb1/Fam122a/Pten/Kif11/Gata3/Bub1b/Knstrn/Nusap1/Tpx2/E2f1/Ube2c/Aurka/Ect2/Ccna2/Plrg1/Cks1b/Psrc1/Larp7/Cenpe/Cdk5rap2/Stil/Cdc20/Paxip1/Ttc28/Cit/Kntc1/Fancd2/Ing4/Rhno1/Ticrr/Ddias/Ccp110/Plk1/Bub3/Bccip/Z…	70
BP	GO:0000075	cell cycle checkpoint signaling	27/483	160/13182	2.59618e-11	4.35016e-09	4.11891e-09	Ints7/Cdk1/Spdl1/Tex14/Brca1/Birc5/Trip13/Ccnb1/Rnaseh2b/Mtbp/Ndc80/Fam122a/Bub1b/E2f1/Aurka/Cenpe/Cdk5rap2/Stil/Kntc1/Fancd2/Rhno1/Ticrr/Plk1/Bub3/Zw10/Tipin/Topbp1	27
BP	GO:0051983	regulation of chromosome segregation	19/483	78/13182	3.31039e-11	5.33355e-09	5.05002e-09	Hnrnpu/Spdl1/Tex14/Birc5/Smc6/Trip13/Ccnb1/Cdca2/Ndc80/Bub1b/Ube2c/Cenpe/Cdk5rap2/Kif2c/Cit/Kntc1/Plk1/Bub3/Zw10	19
BP	GO:2001251	negative regulation of chromosome organization	19/483	81/13182	6.74365e-11	1.04626e-08	9.90646e-09	Hnrnpu/Spdl1/Rad50/Tex14/Top2a/Birc5/Trip13/Ccnb1/Ndc80/Bub1b/Cenpe/Cdk5rap2/Kntc1/Mcm2/Plk1/Bub3/Acd/Zw10/Gnl3l	19
BP	GO:0006281	DNA repair	46/483	442/13182	1.42341e-10	2.12952e-08	2.01632e-08	Mcm3/Pms1/Mcm6/Nucks1/Parpbp/Rad50/Rpain/Brca1/Smc6/Cinp/Trip13/Wdhd1/Uhrf1/Kdm2a/Cdca5/Ddb1/Dntt/Kin/Ssrp1/Rad51/Actl6a/Mms22l/Fancg/Usp1/Paxip1/Pole/Ung/Rfc5/Pds5b/Mcm2/Fancd2/Rhno1/Recql/Faap24/Fanci/Ticrr/Palb2/Kif22/Bccip/Mcm5/Topbp1/Traip/Mlh1/Suv39h1/Pola1/Smc1a	46
BP	GO:0008608	attachment of spindle microtubules to kinetochore	12/483	29/13182	1.50492e-10	2.17382e-08	2.05827e-08	Nuf2/Hnrnpu/Spag5/Tex14/Ccnb1/Racgap1/Ndc80/Knstrn/Ect2/Cenpe/Kif2c/Bub3	12
BP	GO:0051304	chromosome separation	19/483	87/13182	2.53705e-10	3.54256e-08	3.35424e-08	Spdl1/Tex14/Top2a/Birc5/Trip13/Ccnb1/Ndc80/Bub1b/Ncaph/Ube2c/Cenpe/Cdk5rap2/Cit/Kntc1/Plk1/Bub3/Ncapd3/Zw10/Mlh1	19
BP	GO:0033047	regulation of mitotic sister chromatid segregation	14/483	44/13182	2.7325e-10	3.6924e-08	3.49612e-08	Hnrnpu/Spdl1/Tex14/Birc5/Trip13/Ccnb1/Ndc80/Bub1b/Cenpe/Cdk5rap2/Kntc1/Plk1/Bub3/Zw10	14
BP	GO:0051784	negative regulation of nuclear division	15/483	52/13182	2.9862e-10	3.90912e-08	3.70131e-08	Spdl1/Tex14/Birc5/Trip13/Ccnb1/Mtbp/Rps6ka2/Ndc80/Bub1b/Cenpe/Cdk5rap2/Kntc1/Plk1/Bub3/Zw10	15
BP	GO:0007094	mitotic spindle assembly checkpoint signaling	13/483	38/13182	4.28107e-10	5.27453e-08	4.99414e-08	Spdl1/Tex14/Birc5/Trip13/Ccnb1/Ndc80/Bub1b/Cenpe/Cdk5rap2/Kntc1/Plk1/Bub3/Zw10	13
BP	GO:0071173	spindle assembly checkpoint signaling	13/483	38/13182	4.28107e-10	5.27453e-08	4.99414e-08	Spdl1/Tex14/Birc5/Trip13/Ccnb1/Ndc80/Bub1b/Cenpe/Cdk5rap2/Kntc1/Plk1/Bub3/Zw10	13
BP	GO:0007080	mitotic metaphase plate congression	14/483	46/13182	5.33014e-10	6.37942e-08	6.04029e-08	Kif14/Nuf2/Hnrnpu/Spdl1/Kpnb1/Ccnb1/Ndc80/Cdca5/Psrc1/Cenpe/Kif2c/Cdca8/Kif22/Zw10	14
BP	GO:0007346	regulation of mitotic cell cycle	42/483	397/13182	5.69784e-10	6.46414e-08	6.12051e-08	Kif14/Hnrnpu/Cenpf/Cdk1/Spdl1/Rad50/Tex14/Brca1/Birc5/Trip13/Ccnb1/Dlgap5/Rnaseh2b/Cdca2/Mtbp/Tfap4/Btg3/Cul9/Ndc80/Cdca5/Ddb1/Fam122a/Pten/Bub1b/Nusap1/E2f1/Ube2c/Plrg1/Cks1b/Larp7/Cenpe/Cdk5rap2/Stil/Ttc28/Kntc1/Fancd2/Ticrr/Plk1/Bub3/Zw10/Tipin/Topbp1	42
BP	GO:0044772	mitotic cell cycle phase transition	40/483	366/13182	5.70955e-10	6.46414e-08	6.12051e-08	Kif14/Cenpf/Cdk1/Spdl1/Tex14/Brca1/Birc5/Trip13/Ccnb1/Rnaseh2b/Mtbp/Tfap4/Ccnf/Tcf19/Ndc80/Ccny/Cdca5/Ddb1/Fam122a/Pten/Bub1b/E2f1/Ube2c/Ccna2/Plrg1/Iqgap3/Cks1b/Larp7/Cenpe/Cdk5rap2/Nasp/Pole/Cit/Kntc1/Ticrr/Plk1/Bub3/Zw10/Ccnb2/Topbp1	40
BP	GO:0000226	microtubule cytoskeleton organization	48/483	495/13182	6.25338e-10	6.89353e-08	6.52707e-08	Nuf2/Sdccag8/Hnrnpu/Spdl1/Spag5/Kpnb1/Brca1/Birc5/Tubb2b/Ccnb1/Dlgap5/Ska3/Racgap1/Ranbp1/Ccnf/Tubb5/Cul9/Ndc80/Kif20a/Ska1/Kif11/Spc25/Knstrn/Nusap1/Tpx2/Aurka/Tubb1/Psrc1/Cenpe/Ttll7/Cdk5rap2/Cntln/Stil/Kif2c/Cdc20/Stmn1/Htt/Ccp110/Plk1/Bccip/Tubgcp2/Tubgcp3/Zw10/Bbs4/Ccnb2/Mlh1/Kif4/Smc1a	48
BP	GO:0007093	mitotic cell cycle checkpoint signaling	22/483	124/13182	6.89341e-10	7.40422e-08	7.01062e-08	Cdk1/Spdl1/Tex14/Brca1/Birc5/Trip13/Ccnb1/Mtbp/Ndc80/Fam122a/Bub1b/Cenpe/Cdk5rap2/Stil/Kntc1/Fancd2/Ticrr/Plk1/Bub3/Zw10/Tipin/Topbp1	22
BP	GO:0007052	mitotic spindle organization	20/483	103/13182	7.91242e-10	8.28629e-08	7.84579e-08	Nuf2/Hnrnpu/Kpnb1/Ccnb1/Dlgap5/Racgap1/Ndc80/Kif11/Spc25/Tpx2/Aurka/Psrc1/Cenpe/Stil/Cdc20/Stmn1/Plk1/Bccip/Kif4/Smc1a	20
BP	GO:0045841	negative regulation of mitotic metaphase/anaphase transition	13/483	40/13182	8.89515e-10	9.08824e-08	8.60512e-08	Spdl1/Tex14/Birc5/Trip13/Ccnb1/Ndc80/Bub1b/Cenpe/Cdk5rap2/Kntc1/Plk1/Bub3/Zw10	13
BP	GO:0045839	negative regulation of mitotic nuclear division	14/483	48/13182	1.00187e-09	9.9316e-08	9.40364e-08	Spdl1/Tex14/Birc5/Trip13/Ccnb1/Mtbp/Ndc80/Bub1b/Cenpe/Cdk5rap2/Kntc1/Plk1/Bub3/Zw10	14
BP	GO:0033045	regulation of sister chromatid segregation	16/483	65/13182	1.01948e-09	9.9316e-08	9.40364e-08	Hnrnpu/Spdl1/Tex14/Birc5/Trip13/Ccnb1/Ndc80/Bub1b/Ube2c/Cenpe/Cdk5rap2/Cit/Kntc1/Plk1/Bub3/Zw10	16
BP	GO:0033046	negative regulation of sister chromatid segregation	13/483	41/13182	1.25947e-09	1.12254e-07	1.06287e-07	Spdl1/Tex14/Birc5/Trip13/Ccnb1/Ndc80/Bub1b/Cenpe/Cdk5rap2/Kntc1/Plk1/Bub3/Zw10	13
BP	GO:0033048	negative regulation of mitotic sister chromatid segregation	13/483	41/13182	1.25947e-09	1.12254e-07	1.06287e-07	Spdl1/Tex14/Birc5/Trip13/Ccnb1/Ndc80/Bub1b/Cenpe/Cdk5rap2/Kntc1/Plk1/Bub3/Zw10	13
BP	GO:1902100	negative regulation of metaphase/anaphase transition of cell cycle	13/483	41/13182	1.25947e-09	1.12254e-07	1.06287e-07	Spdl1/Tex14/Birc5/Trip13/Ccnb1/Ndc80/Bub1b/Cenpe/Cdk5rap2/Kntc1/Plk1/Bub3/Zw10	13
BP	GO:2000816	negative regulation of mitotic sister chromatid separation	13/483	41/13182	1.25947e-09	1.12254e-07	1.06287e-07	Spdl1/Tex14/Birc5/Trip13/Ccnb1/Ndc80/Bub1b/Cenpe/Cdk5rap2/Kntc1/Plk1/Bub3/Zw10	13
BP	GO:1901987	regulation of cell cycle phase transition	37/483	331/13182	1.3891e-09	1.21228e-07	1.14784e-07	Kif14/Cenpf/Ints7/Cdk1/Spdl1/Tex14/Brca1/Birc5/Trip13/Ccnb1/Rnaseh2b/Mtbp/Tfap4/Ndc80/Cdca5/Ddb1/Fam122a/Pten/Bub1b/E2f1/Ube2c/Aurka/Plrg1/Larp7/Cenpe/Cdk5rap2/Stil/Paxip1/Kntc1/Fancd2/Rhno1/Ticrr/Plk1/Bub3/Zw10/Tipin/Topbp1	37
BP	GO:1905819	negative regulation of chromosome separation	13/483	42/13182	1.76381e-09	1.50788e-07	1.42772e-07	Spdl1/Tex14/Birc5/Trip13/Ccnb1/Ndc80/Bub1b/Cenpe/Cdk5rap2/Kntc1/Plk1/Bub3/Zw10	13
BP	GO:0007091	metaphase/anaphase transition of mitotic cell cycle	15/483	59/13182	2.09854e-09	1.75816e-07	1.6647e-07	Spdl1/Tex14/Birc5/Trip13/Ccnb1/Ndc80/Bub1b/Ube2c/Cenpe/Cdk5rap2/Cit/Kntc1/Plk1/Bub3/Zw10	15
BP	GO:0051985	negative regulation of chromosome segregation	13/483	43/13182	2.44463e-09	2.00795e-07	1.90121e-07	Spdl1/Tex14/Birc5/Trip13/Ccnb1/Ndc80/Bub1b/Cenpe/Cdk5rap2/Kntc1/Plk1/Bub3/Zw10	13
BP	GO:0051225	spindle assembly	19/483	99/13182	2.58867e-09	2.06033e-07	1.9508e-07	Hnrnpu/Spag5/Kpnb1/Racgap1/Tubb5/Ndc80/Kif11/Tpx2/Aurka/Tubb1/Cenpe/Cdc20/Plk1/Bccip/Tubgcp2/Tubgcp3/Ccnb2/Mlh1/Smc1a	19
BP	GO:0010948	negative regulation of cell cycle process	31/483	250/13182	2.60977e-09	2.06033e-07	1.9508e-07	Ints7/Cdk1/Spdl1/Tex14/Brca1/Birc5/Trip13/Ccnb1/Rnaseh2b/Mtbp/Rps6ka2/Ccnf/Ndc80/Fam122a/Pten/Bub1b/E2f1/Aurka/Cenpe/Cdk5rap2/Stil/Kntc1/Fancd2/Rhno1/Ticrr/Ccp110/Plk1/Bub3/Zw10/Tipin/Topbp1	31
BP	GO:0010965	regulation of mitotic sister chromatid separation	15/483	60/13182	2.70513e-09	2.06033e-07	1.9508e-07	Spdl1/Tex14/Birc5/Trip13/Ccnb1/Ndc80/Bub1b/Ube2c/Cenpe/Cdk5rap2/Cit/Kntc1/Plk1/Bub3/Zw10	15
BP	GO:0044784	metaphase/anaphase transition of cell cycle	15/483	60/13182	2.70513e-09	2.06033e-07	1.9508e-07	Spdl1/Tex14/Birc5/Trip13/Ccnb1/Ndc80/Bub1b/Ube2c/Cenpe/Cdk5rap2/Cit/Kntc1/Plk1/Bub3/Zw10	15
BP	GO:0033044	regulation of chromosome organization	25/483	170/13182	2.83736e-09	2.12244e-07	2.00962e-07	Hnrnpu/Cct2/Spdl1/Rad50/Tex14/Top2a/Birc5/Trip13/Ccnb1/Wdhd1/Ndc80/Cdca5/Bub1b/Ube2c/Cenpe/Cdk5rap2/Cit/Kntc1/Mcm2/Plk1/Bub3/Acd/Dnmt1/Zw10/Gnl3l	25
BP	GO:0006259	DNA metabolic process	59/483	724/13182	5.33135e-09	3.91808e-07	3.70979e-07	Mcm3/Pms1/Gin1/Mcm6/Nucks1/Hnrnpu/Parpbp/Cct2/Rad50/Rpain/Top2a/Brca1/Smc6/Cinp/Trip13/Wdhd1/Hsp90ab1/Uhrf1/Kdm2a/Cdca5/Ddb1/Hells/Dntt/Mcm10/Gata3/Kin/Ssrp1/Rad51/Actl6a/Mms22l/Fancg/Usp1/Paxip1/Pole/Ung/Rfc5/Pds5b/Mcm2/Fancd2/Rhno1/Recql/Faap24/Fanci/Ticrr/Palb2/Kif22/Bccip/Mcm5/Acd/Dnmt1/Tipin/Topbp1/Traip/Mlh1/Suv39h1/Aifm1/Pola1/Gnl3l/Smc1a	59
BP	GO:0051306	mitotic sister chromatid separation	15/483	63/13182	5.61252e-09	4.05359e-07	3.83811e-07	Spdl1/Tex14/Birc5/Trip13/Ccnb1/Ndc80/Bub1b/Ube2c/Cenpe/Cdk5rap2/Cit/Kntc1/Plk1/Bub3/Zw10	15
BP	GO:1901988	negative regulation of cell cycle phase transition	28/483	217/13182	6.42991e-09	4.56523e-07	4.32255e-07	Ints7/Cdk1/Spdl1/Tex14/Brca1/Birc5/Trip13/Ccnb1/Rnaseh2b/Mtbp/Ndc80/Fam122a/Pten/Bub1b/E2f1/Aurka/Cenpe/Cdk5rap2/Stil/Kntc1/Fancd2/Rhno1/Ticrr/Plk1/Bub3/Zw10/Tipin/Topbp1	28
BP	GO:1905818	regulation of chromosome separation	15/483	64/13182	7.08727e-09	4.9481e-07	4.68506e-07	Spdl1/Tex14/Birc5/Trip13/Ccnb1/Ndc80/Bub1b/Ube2c/Cenpe/Cdk5rap2/Cit/Kntc1/Plk1/Bub3/Zw10	15
BP	GO:0030071	regulation of mitotic metaphase/anaphase transition	14/483	56/13182	9.20921e-09	6.32416e-07	5.98797e-07	Spdl1/Tex14/Birc5/Trip13/Ccnb1/Ndc80/Bub1b/Ube2c/Cenpe/Cdk5rap2/Kntc1/Plk1/Bub3/Zw10	14
BP	GO:1902099	regulation of metaphase/anaphase transition of cell cycle	14/483	57/13182	1.18034e-08	7.97491e-07	7.55097e-07	Spdl1/Tex14/Birc5/Trip13/Ccnb1/Ndc80/Bub1b/Ube2c/Cenpe/Cdk5rap2/Kntc1/Plk1/Bub3/Zw10	14
BP	GO:0045786	negative regulation of cell cycle	34/483	314/13182	1.48468e-08	9.87191e-07	9.34713e-07	Ints7/Cdk1/Spdl1/Tex14/Brca1/Birc5/Trip13/Ccnb1/Rnaseh2b/Mtbp/Tfap4/Btg3/Rps6ka2/Ccnf/Ndc80/Fam122a/Pten/Gata3/Bub1b/E2f1/Aurka/Cenpe/Cdk5rap2/Stil/Kntc1/Fancd2/Rhno1/Ticrr/Ccp110/Plk1/Bub3/Zw10/Tipin/Topbp1	34
BP	GO:0051783	regulation of nuclear division	19/483	114/13182	2.9364e-08	1.92197e-06	1.8198e-06	Spdl1/Tex14/Birc5/Trip13/Ccnb1/Cdca2/Mtbp/Rps6ka2/Cul9/Ndc80/Bub1b/Nusap1/Cenpe/Cdk5rap2/Cdc20/Kntc1/Plk1/Bub3/Zw10	19
BP	GO:0071103	DNA conformation change	22/483	152/13182	3.43844e-08	2.21594e-06	2.09815e-06	Mcm3/Mcm6/Cdk1/Rad50/Top2a/Ccnb1/Dnajc9/Cdca5/Hells/Rad51/Nusap1/Ncaph/Nasp/Mcm2/Ncapd2/Recql/Rsf1/Tssk6/Mcm5/Asf1b/Ncapd3/Suv39h1	22
BP	GO:1901990	regulation of mitotic cell cycle phase transition	30/483	264/13182	3.60664e-08	2.28912e-06	2.16743e-06	Kif14/Cenpf/Cdk1/Spdl1/Tex14/Brca1/Birc5/Trip13/Ccnb1/Rnaseh2b/Mtbp/Tfap4/Ndc80/Cdca5/Ddb1/Fam122a/Pten/Bub1b/E2f1/Ube2c/Plrg1/Larp7/Cenpe/Cdk5rap2/Kntc1/Ticrr/Plk1/Bub3/Zw10/Topbp1	30
BP	GO:0007017	microtubule-based process	55/483	693/13182	4.58352e-08	2.86573e-06	2.71339e-06	Kif14/Nuf2/Sdccag8/Hnrnpu/Spdl1/Spag5/Kpnb1/Brca1/Birc5/Tubb2b/Ccnb1/Dlgap5/Ska3/Racgap1/Ranbp1/Ccnf/Tubb5/Cul9/Ndc80/Kif20a/Ska1/Kif11/Spc25/Knstrn/Nusap1/Tpx2/Aurka/Tubb1/Psrc1/Cenpe/Ttll7/Cdk5rap2/Cntln/Stil/Kif2c/Cdc20/Stmn1/Htt/Dnah10/Ccp110/Plk1/Cln3/Kif22/Bccip/Tubgcp2/Tubgcp3/Cfap20/Zw10/Bbs4/Ccnb2/Mlh1/Kif15/Rpgr/Kif4/Smc1a	55
BP	GO:0007088	regulation of mitotic nuclear division	17/483	95/13182	5.33916e-08	3.28908e-06	3.11423e-06	Spdl1/Tex14/Birc5/Trip13/Ccnb1/Cdca2/Mtbp/Cul9/Ndc80/Bub1b/Nusap1/Cenpe/Cdk5rap2/Kntc1/Plk1/Bub3/Zw10	17
BP	GO:0006260	DNA replication	27/483	230/13182	8.98333e-08	5.45379e-06	5.16387e-06	Mcm3/Mcm6/Nucks1/Cdk1/Rpain/Rrm2/Cinp/Wdhd1/Mcm10/Kin/Ssrp1/Rad51/Ccna2/Mms22l/Nfib/Nasp/Pole/Rfc5/Mcm2/Ing4/Recql/Ticrr/Mcm5/Tipin/Topbp1/Traip/Pola1	27
BP	GO:1903046	meiotic cell cycle process	21/483	153/13182	1.78505e-07	1.06823e-05	1.01144e-05	Nuf2/Rad50/Tex14/Top2a/Trip13/Rps6ka2/Ndc80/Bub1b/Rad51/Ncaph/Aurka/Cenpe/Cdc20/Brdt/Fancd2/Ncapd2/Plk1/Ncapd3/Ccnb2/Topbp1/Mlh1	21
BP	GO:0051321	meiotic cell cycle	25/483	209/13182	1.88268e-07	1.11078e-05	1.05173e-05	Nuf2/Rad50/Tex14/Top2a/Trip13/Rps6ka2/Ndc80/Bub1b/Rad51/Ncaph/Aurka/Cenpe/Cdc20/Brdt/Fancd2/Ncapd2/Plk1/Bub3/Tubgcp2/Tubgcp3/Ncapd3/Ccnb2/Topbp1/Mlh1/Smc1a	25
BP	GO:0006996	organelle organization	154/483	2906/13182	2.23456e-07	1.30008e-05	1.23097e-05	Mcm3/Nck2/Mcm6/Nucks1/Kdm5b/Tmem9/Kif14/Nuf2/Sdccag8/Hnrnpu/Cenpw/Hdac2/Cdk1/Cct2/Ppia/Spdl1/Vdac1/Rad50/Cox10/Vamp2/Spag5/Tex14/Kpnb1/Top2a/Brca1/Birc5/Smc6/Arid4a/Arid4b/Tubb2b/Caml/Golm1/Trip13/Mef2c/Ccnb1/Dnajc9/Timm23/Fermt2/Wdhd1/Dlgap5/Ajuba/Ska3/Cdca2/Mtbp/Racgap1/Ranbp1/Opa1/Rps6ka2/Ccnf/Tubb5/Hsp90ab1/Cul9/Uhrf1/Ndc80/Kif20a/Ska1/Kdm2a/Cdca5/Pten/Kif11/Hells/Ndufb8/Gata3/Stxbp1/Spc25/Ss…	154
BP	GO:0051988	regulation of attachment of spindle microtubules to kinetochore	7/483	14/13182	2.33083e-07	1.33751e-05	1.26641e-05	Hnrnpu/Spag5/Ccnb1/Racgap1/Knstrn/Ect2/Cenpe	7
BP	GO:0051383	kinetochore organization	8/483	20/13182	2.61928e-07	1.48272e-05	1.4039e-05	Nuf2/Cenpw/Dlgap5/Ndc80/Cenpe/Kntc1/Cenpt/Cenpn	8
BP	GO:0045930	negative regulation of mitotic cell cycle	24/483	201/13182	3.42733e-07	1.91428e-05	1.81252e-05	Cdk1/Spdl1/Tex14/Brca1/Birc5/Trip13/Ccnb1/Mtbp/Btg3/Ndc80/Fam122a/Pten/Bub1b/Cenpe/Cdk5rap2/Stil/Kntc1/Fancd2/Ticrr/Plk1/Bub3/Zw10/Tipin/Topbp1	24
BP	GO:0033554	cellular response to stress	93/483	1525/13182	3.85885e-07	2.12694e-05	2.01387e-05	Mcm3/Nck2/Pms1/Lancl1/Mcm6/Nucks1/Glul/Ifi204/Ints7/Hdac2/Cdk1/Parpbp/Ppia/Canx/Rad50/Rpain/Top2a/Brca1/Smc6/Cinp/Trip13/Mef2c/Wdhd1/Ajuba/Rnaseh2b/Pbk/Cbx5/Tfap4/Rsl1d1/Etv5/Opa1/Rbm11/Hsp90ab1/Uhrf1/Xdh/Kdm2a/Cdca5/Ddb1/Pten/Dntt/Mcm10/Kin/Mapkap1/Ssrp1/Rad51/E2f1/Ect2/Actl6a/Cdc42se1/Mms22l/Fancg/Melk/Txn1/Acer2/Usp1/Paxip1/Tmem129/Pole/Ung/Rfc5/Rnft2/Pds5b/Hipk2/Mcm2/Fancd2/Ing4/Rhno1/Recql/F…	93
BP	GO:0007143	female meiotic nuclear division	9/483	28/13182	4.09874e-07	2.20123e-05	2.08422e-05	Top2a/Trip13/Ndc80/Ncaph/Aurka/Cenpe/Plk1/Ccnb2/Mlh1	9
BP	GO:0034508	centromere complex assembly	9/483	28/13182	4.09874e-07	2.20123e-05	2.08422e-05	Cenpw/Dlgap5/Hells/Cenpe/Nasp/Kntc1/Cenpt/Cenpn/Cenpi	9
BP	GO:0140694	non-membrane-bounded organelle assembly	31/483	312/13182	4.51151e-07	2.39224e-05	2.26507e-05	Hnrnpu/Cenpw/Hdac2/Spag5/Kpnb1/Mef2c/Dlgap5/Racgap1/Tubb5/Ndc80/Kif11/Tpx2/Aurka/Tubb1/Cenpe/Cdk5rap2/Stil/Cdc20/Rpl6/Kntc1/Mrps11/Ccp110/Plk1/Bccip/Tubgcp2/Tubgcp3/Cenpt/Cenpn/Ccnb2/Mlh1/Smc1a	31
BP	GO:0140013	meiotic nuclear division	19/483	135/13182	4.63577e-07	2.4274e-05	2.29837e-05	Nuf2/Tex14/Top2a/Trip13/Rps6ka2/Ndc80/Bub1b/Rad51/Ncaph/Aurka/Cenpe/Cdc20/Brdt/Fancd2/Plk1/Ncapd3/Ccnb2/Topbp1/Mlh1	19
BP	GO:0071459	protein localization to chromosome, centromeric region	8/483	23/13182	9.25016e-07	4.78382e-05	4.52952e-05	Cdk1/Spdl1/Mtbp/Ndc80/Bub1b/Kntc1/Bub3/Zw10	8
BP	GO:0040001	establishment of mitotic spindle localization	9/483	31/13182	1.08447e-06	5.54006e-05	5.24555e-05	Spdl1/Kpnb1/Ndc80/Nusap1/Cdk5rap2/Htt/Plk1/Bccip/Zw10	9
BP	GO:0034501	protein localization to kinetochore	7/483	17/13182	1.19989e-06	5.98376e-05	5.66567e-05	Cdk1/Spdl1/Mtbp/Ndc80/Kntc1/Bub3/Zw10	7
BP	GO:1903083	protein localization to condensed chromosome	7/483	17/13182	1.19989e-06	5.98376e-05	5.66567e-05	Cdk1/Spdl1/Mtbp/Ndc80/Kntc1/Bub3/Zw10	7
BP	GO:0006323	DNA packaging	16/483	105/13182	1.27442e-06	6.28065e-05	5.94678e-05	Cdk1/Top2a/Ccnb1/Dnajc9/Cdca5/Hells/Nusap1/Ncaph/Nasp/Mcm2/Ncapd2/Rsf1/Tssk6/Asf1b/Ncapd3/Suv39h1	16
BP	GO:0006261	DNA-dependent DNA replication	18/483	132/13182	1.48747e-06	7.24535e-05	6.86019e-05	Mcm3/Mcm6/Nucks1/Rpain/Wdhd1/Mcm10/Rad51/Mms22l/Pole/Rfc5/Mcm2/Recql/Ticrr/Mcm5/Tipin/Topbp1/Traip/Pola1	18
BP	GO:0051293	establishment of spindle localization	10/483	43/13182	2.56567e-06	0.000123535	0.000116968	Spdl1/Spag5/Kpnb1/Ndc80/Nusap1/Cdk5rap2/Htt/Plk1/Bccip/Zw10	10
BP	GO:0010639	negative regulation of organelle organization	29/483	308/13182	3.16291e-06	0.000150562	0.000142558	Hnrnpu/Spdl1/Rad50/Tex14/Top2a/Birc5/Trip13/Ccnb1/Mtbp/Opa1/Rps6ka2/Ccnf/Ndc80/Bub1b/Tpx2/Cenpe/Cdk5rap2/Stmn1/Kntc1/Ppp1r9a/Mcm2/Ccp110/Plk1/Bub3/Acd/Zw10/Bbs4/Gnl3l/Arhgap6	29
BP	GO:1901991	negative regulation of mitotic cell cycle phase transition	19/483	154/13182	3.52548e-06	0.000165935	0.000157114	Cdk1/Spdl1/Tex14/Brca1/Birc5/Trip13/Ccnb1/Ndc80/Fam122a/Pten/Bub1b/Cenpe/Cdk5rap2/Kntc1/Ticrr/Plk1/Bub3/Zw10/Topbp1	19
BP	GO:0016043	cellular component organization	210/483	4446/13182	3.57398e-06	0.000166349	0.000157506	Mcm3/Nck2/Nrp2/Mcm6/Nucks1/Snrpe/Kdm5b/Tmem9/Kif14/Nuf2/Mndal/Sdccag8/Hnrnpu/Cenpw/Hdac2/Cdk1/Lum/Cct2/Sf3a1/Ddx56/Ppia/Zrsr1/Spdl1/Vdac1/Rad50/Gemin5/Cox10/Vamp2/Tmem95/Nlrp1a/Rap1gap2/Spag5/Acaca/Tex14/Kpnb1/Top2a/Brca1/Nup85/Birc5/Smc6/Rrm2/Lamb1/Arid4a/Eif5/Arid4b/Tubb2b/Caml/Golm1/Trip13/Mef2c/Ccnb1/Zswim6/Dnajc9/Timm23/Fermt2/Wdhd1/Dlgap5/Ajuba/Ska3/Cdca2/Mtbp/Cacnb3/Racgap1/Tfap4/Abcc1/Pi4…	210
BP	GO:1904029	regulation of cyclin-dependent protein kinase activity	12/483	66/13182	4.15031e-06	0.000191051	0.000180895	Ccnb1/Tfap4/Ccnf/Hsp90ab1/Ccny/Pten/Ccna2/Psrc1/Stil/Plk1/Bccip/Ccnb2	12
BP	GO:0006270	DNA replication initiation	8/483	28/13182	4.98749e-06	0.000227094	0.000215022	Mcm3/Mcm6/Mcm10/Mcm2/Ticrr/Mcm5/Topbp1/Pola1	8
BP	GO:0071840	cellular component organization or biogenesis	216/483	4626/13182	5.41954e-06	0.000244112	0.000231136	Mcm3/Nck2/Nrp2/Mcm6/Nucks1/Snrpe/Kdm5b/Ipo9/Tmem9/Kif14/Glul/Nuf2/Mndal/Sdccag8/Hnrnpu/Cenpw/Hdac2/Cdk1/Lum/Cct2/Sf3a1/Ddx56/Ppia/Zrsr1/Spdl1/Vdac1/Rad50/Gemin5/Cox10/Vamp2/Tmem95/Nlrp1a/Rap1gap2/Spag5/Acaca/Tex14/Kpnb1/Top2a/Brca1/Nup85/Birc5/Smc6/Rrm2/Lamb1/Arid4a/Eif5/Arid4b/Tubb2b/Caml/Golm1/Trip13/Mef2c/Ccnb1/Zswim6/Dnajc9/Timm23/Fermt2/Wdhd1/Dlgap5/Ajuba/Ska3/Cdca2/Mtbp/Cacnb3/Racgap1/Tfap4…	216
BP	GO:0051653	spindle localization	10/483	47/13182	6.07425e-06	0.000270692	0.000256302	Spdl1/Spag5/Kpnb1/Ndc80/Nusap1/Cdk5rap2/Htt/Plk1/Bccip/Zw10	10
BP	GO:0030261	chromosome condensation	8/483	29/13182	6.66838e-06	0.00029404	0.000278409	Cdk1/Top2a/Ccnb1/Cdca5/Nusap1/Ncaph/Ncapd2/Ncapd3	8
BP	GO:0019953	sexual reproduction	42/483	561/13182	8.56483e-06	0.00037373	0.000353863	Kdm5b/Hdac2/Ggt5/Cct2/Tmem95/Tex14/Top2a/Arid4a/Arid4b/Trip13/Ccnb1/Racgap1/Etv5/Rps6ka2/Ndc80/Pten/Stxbp1/Ncaph/Mertk/Aurka/Nup210l/Wdr77/Mettl14/Larp7/Cenpe/Fancg/Mast2/Tssk3/Plb1/Htt/Brdt/Cit/Fancd2/Six5/Dkkl1/Ddias/Plk1/Gsr/Tssk6/Bbs4/Ccnb2/Mlh1	42
BP	GO:0051382	kinetochore assembly	6/483	15/13182	8.85628e-06	0.000382369	0.000362043	Cenpw/Dlgap5/Cenpe/Kntc1/Cenpt/Cenpn	6
BP	GO:0051704	multi-organism process	47/483	659/13182	8.94538e-06	0.000382369	0.000362043	Kdm5b/Hdac2/Ggt5/Cct2/Tmem95/Tex14/Top2a/Kpna2/Lamb1/Arid4a/Arid4b/Trip13/Ccnb1/Racgap1/Pi4ka/Etv5/Rps6ka2/Ndc80/Pten/Stxbp1/Ncaph/Mertk/Siglec1/Aurka/Nup210l/Wdr77/Mettl14/Larp7/Cenpe/Fancg/Mast2/Tssk3/Plb1/Htt/Brdt/Cit/Fancd2/Six5/Dkkl1/Ddias/Plk1/Gas6/Gsr/Tssk6/Bbs4/Ccnb2/Mlh1	47
BP	GO:0006310	DNA recombination	24/483	242/13182	9.38494e-06	0.000397106	0.000375996	Mcm3/Mcm6/Nucks1/Parpbp/Rad50/Rpain/Top2a/Brca1/Smc6/Trip13/Kin/Rad51/Actl6a/Mms22l/Paxip1/Ung/Mcm2/Fancd2/Rhno1/Recql/Palb2/Mcm5/Topbp1/Mlh1	24
BP	GO:0034502	protein localization to chromosome	13/483	85/13182	1.21004e-05	0.000506885	0.00047994	Cdk1/Cct2/Spdl1/Mtbp/Ndc80/Cdca5/Bub1b/Kntc1/Plk1/Bub3/Acd/Zw10/Gnl3l	13
BP	GO:0007144	female meiosis I	5/483	10/13182	1.39958e-05	0.000580478	0.000549621	Trip13/Ndc80/Aurka/Cenpe/Ccnb2	5
BP	GO:0051294	establishment of spindle orientation	8/483	32/13182	1.48321e-05	0.000609134	0.000576753	Spdl1/Spag5/Ndc80/Cdk5rap2/Htt/Plk1/Bccip/Zw10	8
BP	GO:0000079	regulation of cyclin-dependent protein serine/threonine kinase activity	11/483	64/13182	1.82793e-05	0.000743416	0.000703897	Ccnb1/Tfap4/Ccnf/Ccny/Pten/Ccna2/Psrc1/Stil/Plk1/Bccip/Ccnb2	11
BP	GO:0007010	cytoskeleton organization	67/483	1096/13182	1.99418e-05	0.000803232	0.000760533	Nck2/Nuf2/Sdccag8/Hnrnpu/Hdac2/Spdl1/Spag5/Kpnb1/Brca1/Birc5/Tubb2b/Mef2c/Ccnb1/Fermt2/Dlgap5/Ajuba/Ska3/Racgap1/Ranbp1/Ccnf/Tubb5/Cul9/Ndc80/Kif20a/Ska1/Kif11/Spc25/Knstrn/Nusap1/Tpx2/Aurka/Tubb1/Ect2/Iqgap3/Psrc1/Cenpe/Ttll7/Cdk5rap2/Cntln/Stil/Lurap1/Mast2/Kif2c/Cdc20/Stmn1/Htt/Cit/Ran/Micall2/Ppp1r9a/Ccp110/Plk1/Cln3/Bccip/Tubgcp2/Tubgcp3/Tpm4/Anln/Esam/Zw10/Bbs4/Ccnb2/Myo6/Mlh1/Kif4/Smc1a/Ar…	67
BP	GO:0090068	positive regulation of cell cycle process	20/483	192/13182	2.55243e-05	0.0010183	0.000964166	Kif14/Hnrnpu/Cdk1/Spag5/Birc5/Ccnb1/Mtbp/Racgap1/Ranbp1/Ndc80/Cdca5/Nusap1/Ube2c/Aurka/Ect2/Plrg1/Larp7/Cenpe/Cit/Rhno1	20
BP	GO:0044839	cell cycle G2/M phase transition	16/483	132/13182	2.58187e-05	0.00102033	0.000966087	Kif14/Cenpf/Cdk1/Brca1/Birc5/Ccnb1/Rnaseh2b/Ndc80/Ccny/Fam122a/Ccna2/Paxip1/Ticrr/Plk1/Ccnb2/Topbp1	16
BP	GO:0051640	organelle localization	35/483	459/13182	3.37088e-05	0.00131968	0.00124953	Kif14/Nuf2/Hnrnpu/Cenpf/Spdl1/Vamp2/Spag5/Kpnb1/Birc5/Pik3cg/Ccnb1/Opa1/Rab12/Ndc80/Cdca5/Pten/Stxbp1/Nusap1/Stx16/Psrc1/Cenpe/Gem/Cdk5rap2/Kif2c/Cdca8/Htt/Ran/Plk1/Cln3/Kif22/Bccip/Zw10/Polr2m/Myo6/Mlh1	35
BP	GO:0032508	DNA duplex unwinding	8/483	36/13182	3.75055e-05	0.00145473	0.00137739	Mcm3/Mcm6/Rad50/Top2a/Rad51/Mcm2/Recql/Mcm5	8
BP	GO:0042770	signal transduction in response to DNA damage	17/483	151/13182	3.82046e-05	0.00146825	0.0013902	Ints7/Cdk1/Brca1/Rnaseh2b/Tfap4/E2f1/Acer2/Paxip1/Hipk2/Fancd2/Ing4/Rhno1/Ticrr/Plk1/Tipin/Myo6/Topbp1	17
BP	GO:0065004	protein-DNA complex assembly	14/483	108/13182	3.87172e-05	0.00147442	0.00139604	Cenpw/Dnajc9/Dlgap5/Hells/Rad51/Cenpe/Nasp/Kntc1/Mcm2/Rsf1/Asf1b/Cenpt/Cenpn/Cenpi	14
BP	GO:0000132	establishment of mitotic spindle orientation	7/483	27/13182	3.98252e-05	0.00150295	0.00142306	Spdl1/Ndc80/Cdk5rap2/Htt/Plk1/Bccip/Zw10	7
BP	GO:0051656	establishment of organelle localization	28/483	337/13182	4.71634e-05	0.001764	0.00167022	Kif14/Nuf2/Hnrnpu/Cenpf/Spdl1/Spag5/Kpnb1/Birc5/Ccnb1/Ndc80/Cdca5/Stxbp1/Nusap1/Psrc1/Cenpe/Gem/Cdk5rap2/Kif2c/Cdca8/Htt/Ran/Plk1/Cln3/Kif22/Bccip/Zw10/Myo6/Mlh1	28
BP	GO:0033043	regulation of organelle organization	57/483	916/13182	5.42787e-05	0.00201215	0.00190519	Nck2/Sdccag8/Hnrnpu/Hdac2/Cct2/Spdl1/Vdac1/Rad50/Spag5/Tex14/Top2a/Birc5/Trip13/Mef2c/Ccnb1/Fermt2/Wdhd1/Ska3/Cdca2/Mtbp/Opa1/Rps6ka2/Ccnf/Cul9/Ndc80/Ska1/Cdca5/Stxbp1/Bub1b/Nusap1/Tpx2/Ube2c/Aurka/Ect2/Iqgap3/Psrc1/Cenpe/Cdk5rap2/Stil/Cdc20/Stmn1/Htt/Cit/Kntc1/Ppp1r9a/Mcm2/Ccp110/Plk1/Cln3/Bub3/Acd/Dnmt1/Esam/Zw10/Bbs4/Gnl3l/Arhgap6	57
BP	GO:0022412	cellular process involved in reproduction in multicellular organism	25/483	287/13182	5.57684e-05	0.00204924	0.00194031	Tmem95/Tex14/Top2a/Trip13/Ccnb1/Etv5/Rps6ka2/Ndc80/Ncaph/Aurka/Nup210l/Wdr77/Larp7/Cenpe/Fancg/Mast2/Tssk3/Brdt/Six5/Ddias/Plk1/Tssk6/Bbs4/Ccnb2/Mlh1	25
BP	GO:0007076	mitotic chromosome condensation	5/483	13/13182	6.52209e-05	0.00233513	0.002211	Cdca5/Nusap1/Ncaph/Ncapd2/Ncapd3	5
BP	GO:0051315	attachment of mitotic spindle microtubules to kinetochore	5/483	13/13182	6.52209e-05	0.00233513	0.002211	Nuf2/Hnrnpu/Ndc80/Cenpe/Kif2c	5
BP	GO:1902969	mitotic DNA replication	5/483	13/13182	6.52209e-05	0.00233513	0.002211	Mcm3/Mcm6/Rad51/Mcm2/Pola1	5
BP	GO:0000281	mitotic cytokinesis	10/483	61/13182	6.68048e-05	0.00237157	0.0022455	Birc5/Racgap1/Kif20a/Nusap1/Ect2/Stmn1/Cit/Plk1/Anln/Bbs4	10
BP	GO:0070192	chromosome organization involved in meiotic cell cycle	9/483	51/13182	8.52565e-05	0.00300117	0.00284163	Rad50/Trip13/Bub1b/Rad51/Ncaph/Fancd2/Ncapd2/Ncapd3/Mlh1	9
BP	GO:0007127	meiosis I	12/483	89/13182	9.32554e-05	0.00323874	0.00306657	Top2a/Trip13/Ndc80/Rad51/Aurka/Cenpe/Brdt/Fancd2/Plk1/Ccnb2/Topbp1/Mlh1	12
BP	GO:0022414	reproductive process	58/483	956/13182	9.37209e-05	0.00323874	0.00306657	Kdm5b/Nuf2/Hdac2/Ggt5/Cct2/Rad50/Tmem95/Tex14/Top2a/Lamb1/Arid4a/Arid4b/Trip13/Ccnb1/Racgap1/Etv5/Rps6ka2/Ccnf/Hsp90ab1/Ndc80/Pten/Gata3/Stxbp1/Bub1b/Rad51/Ncaph/Mertk/Aurka/Nup210l/Wdr77/Mettl14/Larp7/Cenpe/Fancg/Mast2/Cdc20/Tssk3/Plb1/Htt/Brdt/Cit/Fancd2/Ncapd2/Six5/Dkkl1/Ddias/Plk1/Bub3/Tubgcp2/Tubgcp3/Gsr/Tssk6/Ncapd3/Bbs4/Ccnb2/Topbp1/Mlh1/Smc1a	58
BP	GO:0010212	response to ionizing radiation	14/483	117/13182	9.43247e-05	0.00323874	0.00306657	Nucks1/Ifi204/Ints7/Brca1/Gata3/Rad51/Ect2/Paxip1/Fancd2/Rhno1/Ticrr/Ddias/Topbp1/Elk1	14
BP	GO:0000003	reproduction	58/483	957/13182	9.64275e-05	0.00328402	0.00310945	Kdm5b/Nuf2/Hdac2/Ggt5/Cct2/Rad50/Tmem95/Tex14/Top2a/Lamb1/Arid4a/Arid4b/Trip13/Ccnb1/Racgap1/Etv5/Rps6ka2/Ccnf/Hsp90ab1/Ndc80/Pten/Gata3/Stxbp1/Bub1b/Rad51/Ncaph/Mertk/Aurka/Nup210l/Wdr77/Mettl14/Larp7/Cenpe/Fancg/Mast2/Cdc20/Tssk3/Plb1/Htt/Brdt/Cit/Fancd2/Ncapd2/Six5/Dkkl1/Ddias/Plk1/Bub3/Tubgcp2/Tubgcp3/Gsr/Tssk6/Ncapd3/Bbs4/Ccnb2/Topbp1/Mlh1/Smc1a	58
BP	GO:0044703	multi-organism reproductive process	43/483	643/13182	9.80223e-05	0.00331142	0.00313538	Kdm5b/Hdac2/Ggt5/Cct2/Tmem95/Tex14/Top2a/Lamb1/Arid4a/Arid4b/Trip13/Ccnb1/Racgap1/Etv5/Rps6ka2/Ndc80/Pten/Stxbp1/Ncaph/Mertk/Aurka/Nup210l/Wdr77/Mettl14/Larp7/Cenpe/Fancg/Mast2/Tssk3/Plb1/Htt/Brdt/Cit/Fancd2/Six5/Dkkl1/Ddias/Plk1/Gsr/Tssk6/Bbs4/Ccnb2/Mlh1	43
BP	GO:0045787	positive regulation of cell cycle	23/483	263/13182	0.000103556	0.00347036	0.00328588	Kif14/Hnrnpu/Cdk1/Spag5/Birc5/Ccnb1/Mtbp/Racgap1/Ranbp1/Ndc80/Ccny/Cdca5/Nusap1/Ube2c/Aurka/Ect2/Plrg1/Psrc1/Larp7/Cenpe/Stil/Cit/Rhno1	23
BP	GO:0006302	double-strand break repair	20/483	213/13182	0.000110953	0.00368875	0.00349266	Mcm3/Mcm6/Nucks1/Parpbp/Rad50/Brca1/Smc6/Trip13/Kdm2a/Cdca5/Dntt/Rad51/Mms22l/Mcm2/Fancd2/Recql/Palb2/Mcm5/Mlh1/Pola1	20
BP	GO:0034504	protein localization to nucleus	23/483	265/13182	0.000116068	0.00382842	0.0036249	Ipo9/Glul/Hnrnpu/Cdk1/Rpain/Kpnb1/Brca1/Kpna2/Nup85/Fermt2/Hsp90ab1/Nup188/Ect2/Plrg1/Larp7/Txn1/Htt/Gbp4/Ran/Ipo8/Plk1/Nutf2/Bbs4	23
BP	GO:0007276	gamete generation	34/483	469/13182	0.000118098	0.00386493	0.00365948	Ggt5/Tex14/Top2a/Arid4a/Arid4b/Trip13/Ccnb1/Racgap1/Etv5/Rps6ka2/Ndc80/Ncaph/Mertk/Aurka/Nup210l/Wdr77/Mettl14/Larp7/Cenpe/Fancg/Mast2/Tssk3/Htt/Brdt/Cit/Fancd2/Six5/Ddias/Plk1/Gsr/Tssk6/Bbs4/Ccnb2/Mlh1	34
BP	GO:0065003	protein-containing complex assembly	65/483	1119/13182	0.00012423	0.00403411	0.00381966	Nck2/Snrpe/Tmem9/Kif14/Cenpw/Cdk1/Cct2/Sf3a1/Zrsr1/Gemin5/Cox10/Vamp2/Nlrp1a/Acaca/Rrm2/Eif5/Ccnb1/Dnajc9/Fermt2/Dlgap5/Ajuba/Tfap4/Opa1/H2-Eb1/Hsp90ab1/Snrpd1/Rom1/Hells/Ndufb8/Stxbp1/Rad51/Dut/Tpx2/Plagl2/Uqcc1/Ube2c/Ect2/Psrc1/Cenpe/Cdk5rap2/Nasp/Stmn1/Rpl6/Kntc1/Micall2/Ppp1r9a/Mcm2/Nup210/Mitf/Erc1/Ndufa9/Strap/Mrps11/Rsf1/Tubgcp2/Tubgcp3/Asf1b/Cenpt/Cenpn/Esam/Zw10/Bbs4/Aifm1/Cenpi/Gnl3l	65
BP	GO:0051129	negative regulation of cellular component organization	40/483	590/13182	0.000128934	0.00415466	0.0039338	Kif14/Hnrnpu/Hdac2/Spdl1/Rad50/Rap1gap2/Tex14/Top2a/Birc5/Trip13/Ccnb1/Mtbp/Opa1/Rps6ka2/Ccnf/H2-K1/H2-D1/Ndc80/Pten/Il15ra/Stxbp1/Bub1b/Tpx2/Cenpe/Cdk5rap2/Stmn1/Lrpap1/Cit/Kntc1/Ppp1r9a/Mcm2/Ccp110/Plk1/Bub3/Acd/Zw10/Bbs4/Gdi1/Gnl3l/Arhgap6	40
BP	GO:0061982	meiosis I cell cycle process	12/483	93/13182	0.000143359	0.0045532	0.00431116	Top2a/Trip13/Ndc80/Rad51/Aurka/Cenpe/Brdt/Fancd2/Plk1/Ccnb2/Topbp1/Mlh1	12
BP	GO:0032392	DNA geometric change	8/483	43/13182	0.000143476	0.0045532	0.00431116	Mcm3/Mcm6/Rad50/Top2a/Rad51/Mcm2/Recql/Mcm5	8
BP	GO:0032504	multicellular organism reproduction	38/483	558/13182	0.000173711	0.00547125	0.00518041	Hdac2/Ggt5/Tmem95/Tex14/Top2a/Arid4a/Arid4b/Trip13/Ccnb1/Racgap1/Etv5/Rps6ka2/Ndc80/Pten/Ncaph/Mertk/Aurka/Nup210l/Wdr77/Mettl14/Larp7/Cenpe/Fancg/Mast2/Tssk3/Htt/Brdt/Cit/Fancd2/Six5/Dkkl1/Ddias/Plk1/Gsr/Tssk6/Bbs4/Ccnb2/Mlh1	38
BP	GO:0034622	cellular protein-containing complex assembly	48/483	765/13182	0.000179392	0.005608	0.00530988	Nck2/Snrpe/Tmem9/Cenpw/Cct2/Sf3a1/Zrsr1/Gemin5/Cox10/Vamp2/Nlrp1a/Eif5/Dnajc9/Dlgap5/H2-Eb1/Hsp90ab1/Snrpd1/Hells/Ndufb8/Stxbp1/Rad51/Tpx2/Uqcc1/Ube2c/Psrc1/Cenpe/Cdk5rap2/Nasp/Stmn1/Rpl6/Kntc1/Micall2/Ppp1r9a/Mcm2/Erc1/Ndufa9/Strap/Mrps11/Rsf1/Tubgcp2/Tubgcp3/Asf1b/Cenpt/Cenpn/Esam/Bbs4/Aifm1/Cenpi	48
BP	GO:0046483	heterocycle metabolic process	185/483	4058/13182	0.00020362	0.00631792	0.00598207	Mcm3/Nck2/Pms1/A530032D15Rik/Gin1/Mcm6/Nucks1/Snrpe/Kdm5b/Uck2/Ifi204/Hnrnpu/Cenpf/Ints7/Hdac2/Ptbp1/Klf16/Parpbp/Lum/Cct2/Atp5b/Cs/Sf3a1/Ddx56/Ogdh/Ppia/Zrsr1/Rad50/Gemin5/Cox10/Rpain/Acaca/Med24/Top2a/Brca1/Eftud2/Kpna2/Nup85/Birc5/Mafg/Smc6/Rrm2/Arid4a/Srsf5/Cpsf2/Cinp/Arid4b/Trip13/Mef2c/Ccnb1/Srek1/Rpp14/Mettl6/Wdhd1/Pnp2/Ajuba/Nedd8/Rnaseh2b/Zfp7/Cbx5/Tfap4/Rsl1d1/Dgcr8/Etv5/Opa1/Umps/Rbm11…	185
BP	GO:0006139	nucleobase-containing compound metabolic process	181/483	3956/13182	0.000206512	0.00631792	0.00598207	Mcm3/Nck2/Pms1/A530032D15Rik/Gin1/Mcm6/Nucks1/Snrpe/Kdm5b/Uck2/Ifi204/Hnrnpu/Cenpf/Ints7/Hdac2/Ptbp1/Klf16/Parpbp/Lum/Cct2/Atp5b/Cs/Sf3a1/Ddx56/Ogdh/Ppia/Zrsr1/Rad50/Gemin5/Rpain/Acaca/Med24/Top2a/Brca1/Eftud2/Kpna2/Nup85/Birc5/Mafg/Smc6/Rrm2/Arid4a/Srsf5/Cpsf2/Cinp/Arid4b/Trip13/Mef2c/Ccnb1/Srek1/Rpp14/Mettl6/Wdhd1/Pnp2/Ajuba/Nedd8/Rnaseh2b/Zfp7/Cbx5/Tfap4/Rsl1d1/Dgcr8/Etv5/Opa1/Umps/Rbm11/Gabpa…	181
BP	GO:0090307	mitotic spindle assembly	9/483	57/13182	0.000207502	0.00631792	0.00598207	Hnrnpu/Kpnb1/Racgap1/Kif11/Tpx2/Cdc20/Plk1/Bccip/Smc1a	9
BP	GO:0043933	protein-containing complex subunit organization	71/483	1274/13182	0.000208134	0.00631792	0.00598207	Nck2/Snrpe/Tmem9/Kif14/Cenpw/Cdk1/Cct2/Sf3a1/Zrsr1/Gemin5/Cox10/Vamp2/Nlrp1a/Acaca/Rrm2/Eif5/Ccnb1/Dnajc9/Fermt2/Dlgap5/Ajuba/Tfap4/Opa1/H2-Eb1/Hsp90ab1/Snrpd1/Rom1/Hells/Ndufb8/Gle1/Stxbp1/Rad51/Dut/Tpx2/Plagl2/Uqcc1/Ube2c/Ect2/Psrc1/Cenpe/Cdk5rap2/Dnajc6/Nasp/Kif2c/Stmn1/Brdt/Rpl6/Kntc1/Scarb1/Micall2/Ppp1r9a/Mcm2/Nup210/Mitf/Erc1/Ndufa9/Strap/Mrps11/Rsf1/Cln3/Tubgcp2/Tubgcp3/Asf1b/Cenpt/Cenpn/…	71
BP	GO:0034641	cellular nitrogen compound metabolic process	204/483	4560/13182	0.000229372	0.00691251	0.00654505	Mcm3/Nck2/Pms1/A530032D15Rik/Gin1/Mcm6/Nucks1/Snrpe/Kdm5b/Uck2/Ifi204/Hnrnpu/Cenpf/Ints7/Rmnd1/Hdac2/Ggt5/Ptbp1/Klf16/Parpbp/Lum/Cct2/Atp5b/Cs/Sf3a1/Ddx56/Ogdh/Ppia/Zrsr1/Rad50/Gemin5/Cox10/Rpain/Acaca/Rpl19/Med24/Top2a/Brca1/Eftud2/Kpna2/Nup85/Birc5/Mafg/Smc6/Rrm2/Arid4a/Srsf5/Cpsf2/Cinp/Eif5/Arid4b/Trip13/Mef2c/Ccnb1/Srek1/Rpp14/Mettl6/Wdhd1/Pnp2/Ajuba/Nedd8/Rnaseh2b/Zfp7/Cbx5/Tfap4/Rsl1d1/Dgcr…	204
BP	GO:0006397	mRNA processing	30/483	408/13182	0.000231827	0.00693659	0.00656785	Snrpe/Hnrnpu/Ptbp1/Sf3a1/Zrsr1/Gemin5/Eftud2/Srsf5/Cpsf2/Ccnb1/Srek1/Rbm11/Snrpd1/Malat1/Kin/Raly/Rsrc1/Plrg1/Scnm1/Mettl14/Larp7/Dhx15/Fip1l1/Brdt/Zcchc8/Rbm28/Pcbp1/Strap/Sf3b3/Cstf2	30
BP	GO:0071479	cellular response to ionizing radiation	9/483	59/13182	0.000271636	0.0080701	0.0076411	Nucks1/Ifi204/Ints7/Gata3/Rad51/Ect2/Rhno1/Ddias/Elk1	9
BP	GO:0061640	cytoskeleton-dependent cytokinesis	10/483	72/13182	0.000277202	0.00809697	0.00766654	Birc5/Racgap1/Kif20a/Nusap1/Ect2/Stmn1/Cit/Plk1/Anln/Bbs4	10
BP	GO:0002486	antigen processing and presentation of endogenous peptide antigen via MHC class I via ER pathway, TAP-independent	5/483	17/13182	0.000277634	0.00809697	0.00766654	H2-K1/H2-D1/H2-Q4/H2-T10/H2-M3	5
BP	GO:0048609	multicellular organismal reproductive process	37/483	551/13182	0.000278339	0.00809697	0.00766654	Hdac2/Ggt5/Tex14/Top2a/Arid4a/Arid4b/Trip13/Ccnb1/Racgap1/Etv5/Rps6ka2/Ndc80/Pten/Ncaph/Mertk/Aurka/Nup210l/Wdr77/Mettl14/Larp7/Cenpe/Fancg/Mast2/Tssk3/Htt/Brdt/Cit/Fancd2/Six5/Dkkl1/Ddias/Plk1/Gsr/Tssk6/Bbs4/Ccnb2/Mlh1	37
BP	GO:0009314	response to radiation	26/483	337/13182	0.000286849	0.00828697	0.00784644	Nucks1/Ifi204/Ints7/Rpain/Brca1/Pbk/Rom1/Ddb1/Gata3/Rad51/Ect2/Ivl/Fancg/Txn1/Usp1/Paxip1/Htt/Fancd2/Cacna1c/Rhno1/Ticrr/Ddias/Tipin/Topbp1/Rpgr/Elk1	26
BP	GO:0071824	protein-DNA complex subunit organization	15/483	146/13182	0.000299667	0.00859798	0.00814092	Cenpw/Dnajc9/Dlgap5/Hells/Rad51/Cenpe/Nasp/Brdt/Kntc1/Mcm2/Rsf1/Asf1b/Cenpt/Cenpn/Cenpi	15
BP	GO:0032465	regulation of cytokinesis	10/483	73/13182	0.000310886	0.00885918	0.00838824	Kif14/Tex14/Racgap1/Kif20a/Aurka/Ect2/Cit/Ccp110/Plk1/Bbs4	10
CC	GO:0000775	chromosome, centromeric region	40/484	176/13211	5.02886e-21	2.75582e-18	2.35563e-18	Nuf2/Hnrnpu/Cenpf/Cenpw/Spdl1/Nudcd2/Spag5/Tex14/Top2a/Nup85/Birc5/Smc6/Ccnb1/Wdhd1/Ska3/Mtbp/Cbx5/Ndc80/Ska1/Hells/Spc25/Bub1b/Knstrn/Dsn1/Pmf1/Cenpe/Kif2c/Cdca8/Kntc1/Ncapd2/Plk1/Bub3/Cenpt/Cenpn/Dnmt1/Ncapd3/Zw10/Suv39h1/Cenpi/Smc1a	40
CC	GO:0000793	condensed chromosome	42/484	211/13211	1.07135e-19	2.93549e-17	2.50921e-17	Nuf2/Hnrnpu/Cenpf/Cenpw/Spdl1/Nudcd2/Rad50/Spag5/Tex14/Top2a/Brca1/Nup85/Birc5/Smc6/Ccnb1/Ska3/Mtbp/Cbx5/Ndc80/Lrpprc/Ska1/Spc25/Bub1b/Knstrn/Rad51/Dsn1/Pmf1/Cenpe/Kif2c/Kntc1/Fancd2/Ncapd2/Plk1/Bub3/Cenpt/Cenpn/Ncapd3/Zw10/Topbp1/Mlh1/Cenpi/Smc1a	42
CC	GO:0000779	condensed chromosome, centromeric region	33/484	127/13211	1.83531e-19	3.3525e-17	2.86566e-17	Nuf2/Hnrnpu/Cenpf/Cenpw/Spdl1/Nudcd2/Spag5/Tex14/Nup85/Birc5/Ccnb1/Ska3/Mtbp/Cbx5/Ndc80/Ska1/Spc25/Bub1b/Knstrn/Dsn1/Pmf1/Cenpe/Kif2c/Kntc1/Ncapd2/Plk1/Bub3/Cenpt/Cenpn/Ncapd3/Zw10/Cenpi/Smc1a	33
CC	GO:0000776	kinetochore	32/484	121/13211	3.68989e-19	5.05515e-17	4.32106e-17	Nuf2/Hnrnpu/Cenpf/Cenpw/Spdl1/Nudcd2/Spag5/Tex14/Nup85/Birc5/Ccnb1/Ska3/Mtbp/Cbx5/Ndc80/Ska1/Spc25/Bub1b/Knstrn/Dsn1/Pmf1/Cenpe/Kif2c/Kntc1/Plk1/Bub3/Cenpt/Cenpn/Ncapd3/Zw10/Cenpi/Smc1a	32
CC	GO:0005694	chromosome	91/484	935/13211	2.49776e-18	2.73755e-16	2.34001e-16	Mcm3/Mcm6/Nucks1/Nuf2/Hnrnpu/Cenpf/Ints7/Cenpw/Hdac2/Parpbp/Spdl1/Nudcd2/Rad50/Spag5/Tex14/Top2a/Brca1/Nup85/Birc5/Smc6/Trip13/Ccnb1/Wdhd1/Ska3/Cdca2/Mtbp/Cbx5/Rsl1d1/Gabpa/Phf10/Uhrf1/Ndc80/Lrpprc/Ska1/Kdm2a/Cdca5/Ddb1/Hells/Mcm10/Gata3/Spc25/Ssrp1/Bub1b/Knstrn/Rad51/Nusap1/Ncaph/E2f1/Dsn1/Actl6a/Plrg1/Pmf1/Cenpe/Mms22l/Nasp/Kif2c/Cdca8/Paxip1/Pole/Rfc5/Kntc1/Ran/Pds5b/Mcm2/Fancd2/Bms1/Ncapd2/Rh…	91
CC	GO:0098687	chromosomal region	43/484	263/13211	8.75469e-17	7.99595e-15	6.8348e-15	Nuf2/Hnrnpu/Cenpf/Cenpw/Spdl1/Nudcd2/Rad50/Spag5/Tex14/Top2a/Nup85/Birc5/Smc6/Ccnb1/Wdhd1/Ska3/Mtbp/Cbx5/Ndc80/Ska1/Hells/Spc25/Bub1b/Knstrn/Rad51/Dsn1/Pmf1/Cenpe/Kif2c/Cdca8/Kntc1/Ncapd2/Plk1/Bub3/Acd/Cenpt/Cenpn/Dnmt1/Ncapd3/Zw10/Suv39h1/Cenpi/Smc1a	43
CC	GO:0043228	non-membrane-bounded organelle	201/484	3449/13211	4.09953e-14	2.80818e-12	2.40039e-12	Mcm3/Mcm6/Nucks1/Tmem9/Kif14/Nuf2/Ifi204/Mndal/Sdccag8/Hnrnpu/Cenpf/Ints7/Cenpw/Hdac2/Cdk1/Lss/Parpbp/Cct2/Atp5b/Ddx56/Slc1a4/Spdl1/Hmmr/Nudcd2/Canx/Vdac1/Rad50/Cox10/Rpain/Rap1gap2/Spag5/Acaca/Tex14/Kpnb1/Rpl19/Top2a/Brca1/Kpna2/Nup85/Birc5/Smc6/Srsf5/Tubb2b/Lpcat1/Trip13/Mef2c/Serinc5/Ccnb1/Rpp14/Fermt2/Wdhd1/Dlgap5/Ajuba/Ska3/Cdca2/Mtbp/Racgap1/Krt7/Cbx5/Rsl1d1/Ranbp1/Mrpl40/Opa1/Gabpa/Rps6ka2…	201
CC	GO:0043232	intracellular non-membrane-bounded organelle	201/484	3449/13211	4.09953e-14	2.80818e-12	2.40039e-12	Mcm3/Mcm6/Nucks1/Tmem9/Kif14/Nuf2/Ifi204/Mndal/Sdccag8/Hnrnpu/Cenpf/Ints7/Cenpw/Hdac2/Cdk1/Lss/Parpbp/Cct2/Atp5b/Ddx56/Slc1a4/Spdl1/Hmmr/Nudcd2/Canx/Vdac1/Rad50/Cox10/Rpain/Rap1gap2/Spag5/Acaca/Tex14/Kpnb1/Rpl19/Top2a/Brca1/Kpna2/Nup85/Birc5/Smc6/Srsf5/Tubb2b/Lpcat1/Trip13/Mef2c/Serinc5/Ccnb1/Rpp14/Fermt2/Wdhd1/Dlgap5/Ajuba/Ska3/Cdca2/Mtbp/Racgap1/Krt7/Cbx5/Rsl1d1/Ranbp1/Mrpl40/Opa1/Gabpa/Rps6ka2…	201
CC	GO:0005819	spindle	39/484	287/13211	1.19246e-12	7.26073e-11	6.20635e-11	Tmem9/Kif14/Hnrnpu/Cenpf/Cdk1/Spdl1/Nudcd2/Spag5/Birc5/Smc6/Ccnb1/Dlgap5/Ska3/Racgap1/Rps6ka2/Kif20a/Ska1/Kif11/Bub1b/Knstrn/Nusap1/Tpx2/Aurka/Ect2/Psrc1/Cenpe/Gem/Cdk5rap2/Kif2c/Cdca8/Ttc28/Kntc1/Plk1/Kif22/Bccip/Tubgcp2/Tubgcp3/Zw10/Smc1a	39
CC	GO:0031981	nuclear lumen	190/484	3312/13211	1.75416e-12	9.61279e-11	8.21685e-11	Mcm3/Mcm6/Nucks1/Kdm5b/Fam20b/Nuf2/Ifi204/Mndal/Hnrnpu/Cenpf/Ints7/Cenpw/Hdac2/Cdk1/Parpbp/Vezt/Sf3a1/Ddx56/Rad50/Gemin5/Cox10/Rpain/Nlrp1a/Spag5/Acaca/Kpnb1/Rpl19/Med24/Top2a/Brca1/Eftud2/Kpna2/Nup85/Birc5/Smc6/Arid4a/Srsf5/Arid4b/Mef2c/Srek1/Rpp14/Dnajc9/Fermt2/Wdhd1/Ajuba/Nedd8/Ltb4r2/Rnaseh2b/Cdca2/Tatdn1/Gcat/Racgap1/Cbx5/Tfap4/Rsl1d1/Dgcr8/Mrpl40/Etv5/Opa1/Cblb/Rbm11/Gabpa/Rps6ka2/Phf10/Psm…	190
CC	GO:0031974	membrane-enclosed lumen	202/484	3668/13211	1.16621e-11	4.91601e-10	4.20212e-10	Mcm3/Mcm6/Nucks1/Kdm5b/Fam20b/Nuf2/Ifi204/Mndal/Hnrnpu/Cenpf/Ints7/Cenpw/Hdac2/Cdk1/Parpbp/Vezt/Atp5b/Cs/Sf3a1/Ddx56/Vdac1/Rad50/Gemin5/Cox10/Rpain/Nlrp1a/Spag5/Acaca/Kpnb1/Rpl19/Med24/Top2a/Brca1/Eftud2/Kpna2/Nup85/Birc5/Smc6/Arid4a/Srsf5/Arid4b/Mef2c/Ccnb1/Srek1/Rpp14/Dnajc9/Timm23/Fermt2/Wdhd1/Ajuba/Nedd8/Ltb4r2/Rnaseh2b/Cdca2/Tatdn1/Gcat/Racgap1/Cbx5/Tfap4/Rsl1d1/Dgcr8/Mrpl40/Etv5/Opa1/Cblb/R…	202
CC	GO:0043233	organelle lumen	202/484	3668/13211	1.16621e-11	4.91601e-10	4.20212e-10	Mcm3/Mcm6/Nucks1/Kdm5b/Fam20b/Nuf2/Ifi204/Mndal/Hnrnpu/Cenpf/Ints7/Cenpw/Hdac2/Cdk1/Parpbp/Vezt/Atp5b/Cs/Sf3a1/Ddx56/Vdac1/Rad50/Gemin5/Cox10/Rpain/Nlrp1a/Spag5/Acaca/Kpnb1/Rpl19/Med24/Top2a/Brca1/Eftud2/Kpna2/Nup85/Birc5/Smc6/Arid4a/Srsf5/Arid4b/Mef2c/Ccnb1/Srek1/Rpp14/Dnajc9/Timm23/Fermt2/Wdhd1/Ajuba/Nedd8/Ltb4r2/Rnaseh2b/Cdca2/Tatdn1/Gcat/Racgap1/Cbx5/Tfap4/Rsl1d1/Dgcr8/Mrpl40/Etv5/Opa1/Cblb/R…	202
CC	GO:0070013	intracellular organelle lumen	202/484	3668/13211	1.16621e-11	4.91601e-10	4.20212e-10	Mcm3/Mcm6/Nucks1/Kdm5b/Fam20b/Nuf2/Ifi204/Mndal/Hnrnpu/Cenpf/Ints7/Cenpw/Hdac2/Cdk1/Parpbp/Vezt/Atp5b/Cs/Sf3a1/Ddx56/Vdac1/Rad50/Gemin5/Cox10/Rpain/Nlrp1a/Spag5/Acaca/Kpnb1/Rpl19/Med24/Top2a/Brca1/Eftud2/Kpna2/Nup85/Birc5/Smc6/Arid4a/Srsf5/Arid4b/Mef2c/Ccnb1/Srek1/Rpp14/Dnajc9/Timm23/Fermt2/Wdhd1/Ajuba/Nedd8/Ltb4r2/Rnaseh2b/Cdca2/Tatdn1/Gcat/Racgap1/Cbx5/Tfap4/Rsl1d1/Dgcr8/Mrpl40/Etv5/Opa1/Cblb/R…	202
CC	GO:0000940	outer kinetochore	9/484	14/13211	1.87889e-10	7.35451e-09	6.28651e-09	Cenpf/Spdl1/Ccnb1/Ska3/Ndc80/Ska1/Bub1b/Cenpe/Plk1	9
CC	GO:0005654	nucleoplasm	168/484	2983/13211	3.91216e-10	1.37992e-08	1.17953e-08	Mcm3/Mcm6/Nucks1/Kdm5b/Fam20b/Nuf2/Ifi204/Mndal/Hnrnpu/Cenpf/Ints7/Cenpw/Hdac2/Cdk1/Parpbp/Vezt/Sf3a1/Rad50/Gemin5/Rpain/Nlrp1a/Spag5/Kpnb1/Med24/Top2a/Brca1/Eftud2/Kpna2/Nup85/Smc6/Arid4a/Srsf5/Arid4b/Mef2c/Srek1/Dnajc9/Fermt2/Wdhd1/Ajuba/Nedd8/Ltb4r2/Rnaseh2b/Cdca2/Tatdn1/Gcat/Racgap1/Cbx5/Tfap4/Dgcr8/Etv5/Opa1/Cblb/Rbm11/Gabpa/Rps6ka2/Phf10/Psmb9/Polr1c/Mrpl2/Uhrf1/Ndc80/Elp2/Kif20a/Kdm2a/Mala…	168
CC	GO:0015630	microtubule cytoskeleton	78/484	1029/13211	4.02896e-10	1.37992e-08	1.17953e-08	Mcm3/Tmem9/Kif14/Sdccag8/Hnrnpu/Cenpf/Cdk1/Cct2/Slc1a4/Spdl1/Hmmr/Nudcd2/Rap1gap2/Spag5/Top2a/Brca1/Birc5/Smc6/Tubb2b/Serinc5/Ccnb1/Dlgap5/Ska3/Racgap1/Ranbp1/Opa1/Rps6ka2/Ccnf/Tubb5/Dpp9/Ndc80/Lrpprc/Kif20a/Ska1/Kif11/Gle1/Bub1b/Knstrn/Nusap1/Tpx2/E2f1/Aurka/Tubb1/Ect2/Ivl/Psrc1/Cenpe/Ttll7/Gem/Cdk5rap2/Cntln/Stil/Mast2/Kif2c/Cdc20/Cdca8/Stmn1/Htt/Ttc28/Kntc1/Dnah10/Ran/Erc1/Slc8a2/Ccp110/Plk1/K…	78
CC	GO:0099080	supramolecular complex	73/484	945/13211	7.02212e-10	2.2636e-08	1.93489e-08	Kif14/Nuf2/Hnrnpu/Cenpf/Cenpw/Cdk1/Lum/Cct2/Slc1a4/Spdl1/Nudcd2/Spag5/Tex14/Kpnb1/Kpna2/Nup85/Birc5/Tubb2b/Mef2c/Ccnb1/Ajuba/Ska3/Mtbp/Krt7/Cbx5/Opa1/Tubb5/Dpp9/Ndc80/Lrpprc/Kif20a/Ska1/Kif11/Spc25/Bub1b/Knstrn/Nusap1/Tpx2/Dsn1/Aurka/Tubb1/Pmf1/Psrc1/Cenpe/Ttll7/Cdk5rap2/Kif2c/Stmn1/Htt/Rpl6/Kntc1/Pcbp1/Cacna1c/Slc8a2/Trim12a/Plk1/Kif22/Bub3/Tubgcp2/Tubgcp3/Tpm4/Cfap20/Cenpt/Cenpn/Taf5l/Ncapd3/Zw…	73
CC	GO:0072686	mitotic spindle	23/484	139/13211	1.17607e-09	3.58048e-08	3.06054e-08	Tmem9/Hnrnpu/Cdk1/Nudcd2/Spag5/Smc6/Ska3/Racgap1/Ska1/Kif11/Knstrn/Nusap1/Tpx2/Aurka/Ect2/Cenpe/Gem/Cdk5rap2/Ttc28/Plk1/Kif22/Bccip/Smc1a	23
CC	GO:0032991	protein-containing complex	212/484	4201/13211	1.15191e-08	3.32235e-07	2.83989e-07	Mcm3/Pms1/Mcm6/Snrpe/Kif14/Glul/Nuf2/Mndal/Hnrnpu/Cenpf/Ints7/Hdac2/Cdk1/Vezt/Lum/Cct2/Atp5b/Sf3a1/Uqcr10/Ogdh/Ppia/Zrsr1/Spdl1/Canx/Vdac1/Rad50/Gemin5/Cox10/Vamp2/Nlrp1a/Kpnb1/Rpl19/Med24/Top2a/Brca1/Eftud2/Nup85/Birc5/Mafg/Smc6/Rrm2/Lamb1/Pik3cg/Srp54b/Arid4a/Ppp2r5e/Cpsf2/Gpld1/Caml/Mef2c/Ccnb1/Srek1/Zswim6/Rpp14/Dnajc9/Timm23/Ajuba/Ska3/Rnaseh2b/Npr3/Cacnb3/Racgap1/Itgb7/Cbx5/Tfap4/Rsl1d1/Ran…	212
CC	GO:0005874	microtubule	36/484	353/13211	2.66038e-08	7.28945e-07	6.2309e-07	Kif14/Hnrnpu/Cdk1/Cct2/Spag5/Birc5/Tubb2b/Ska3/Opa1/Tubb5/Dpp9/Lrpprc/Kif20a/Ska1/Kif11/Knstrn/Nusap1/Tpx2/Aurka/Tubb1/Psrc1/Cenpe/Ttll7/Cdk5rap2/Kif2c/Stmn1/Kntc1/Slc8a2/Plk1/Kif22/Tubgcp2/Tubgcp3/Cfap20/Zw10/Kif15/Kif4	36
CC	GO:0140513	nuclear protein-containing complex	73/484	1049/13211	5.96237e-08	1.5559e-06	1.32995e-06	Snrpe/Hnrnpu/Ints7/Hdac2/Sf3a1/Zrsr1/Rad50/Gemin5/Kpnb1/Med24/Brca1/Eftud2/Nup85/Cpsf2/Srek1/Cbx5/Ranbp1/Dgcr8/Phf10/Hsp90ab1/Polr1c/Snrpd1/Elp2/Ints5/Mcm10/Gle1/Nup188/Ssrp1/E2f1/Raly/Dsn1/Ube2c/Actl6a/Plrg1/Pmf1/Nup210l/Larp7/Mms22l/Fancg/Cdc20/Paxip1/Tada2b/Dhx15/Fip1l1/Pole/Pop5/Zcchc8/Ran/Rbm28/Hipk2/Mcm2/Nup210/Ing4/Faap24/Fanci/Rsf1/Bub3/Bccip/Dhx32/Eri1/Med26/Acd/Nutf2/Sf3b3/Taf5l/Tipin/P…	73
CC	GO:0000922	spindle pole	19/484	126/13211	1.53227e-07	3.81674e-06	3.26248e-06	Cenpf/Spdl1/Spag5/Smc6/Ccnb1/Dlgap5/Kif11/Tpx2/Aurka/Psrc1/Cdk5rap2/Ttc28/Kntc1/Plk1/Bccip/Tubgcp2/Tubgcp3/Zw10/Smc1a	19
CC	GO:0005876	spindle microtubule	13/484	62/13211	2.93238e-07	6.98673e-06	5.97213e-06	Hnrnpu/Cdk1/Birc5/Ska3/Ska1/Kif11/Aurka/Psrc1/Cenpe/Kntc1/Plk1/Tubgcp3/Zw10	13
CC	GO:0030496	midbody	19/484	140/13211	8.19437e-07	1.87105e-05	1.59934e-05	Kif14/Hnrnpu/Cenpf/Cdk1/Tex14/Birc5/Racgap1/Kif20a/Ect2/Psrc1/Cenpe/Gem/Cdca8/Ttc28/Ran/Plk1/Anln/Gdi1/Kif4	19
CC	GO:0000228	nuclear chromosome	21/484	182/13211	3.23225e-06	7.01756e-05	5.99849e-05	Hnrnpu/Hdac2/Rad50/Top2a/Brca1/Birc5/Wdhd1/Lrpprc/Mcm10/Rad51/Actl6a/Plrg1/Mms22l/Pole/Mcm2/Ncapd2/Plk1/Tipin/Topbp1/Mlh1/Pola1	21
CC	GO:0051233	spindle midzone	9/484	35/13211	3.3295e-06	7.01756e-05	5.99849e-05	Kif14/Hnrnpu/Racgap1/Aurka/Cenpe/Gem/Cdca8/Ttc28/Plk1	9
CC	GO:0005856	cytoskeleton	99/484	1741/13211	3.70753e-06	7.52491e-05	6.43216e-05	Mcm3/Tmem9/Kif14/Sdccag8/Hnrnpu/Cenpf/Cdk1/Cct2/Slc1a4/Spdl1/Hmmr/Nudcd2/Rap1gap2/Spag5/Acaca/Top2a/Brca1/Nup85/Birc5/Smc6/Tubb2b/Serinc5/Ccnb1/Fermt2/Dlgap5/Ajuba/Ska3/Racgap1/Krt7/Ranbp1/Opa1/Rps6ka2/Ccnf/Tubb5/Dpp9/Ndc80/Lrpprc/Kif20a/Ska1/Cd274/Kif11/Gle1/Stxbp1/Bub1b/Knstrn/Rad51/Nusap1/Tpx2/E2f1/Aurka/Tubb1/Ect2/Ivl/Cdc42se1/Psrc1/Cenpe/Ttll7/Gem/Cdk5rap2/Cntln/Stil/Lurap1/Mast2/Kif2c/Cdc20…	99
CC	GO:0099513	polymeric cytoskeletal fiber	40/484	509/13211	4.45284e-06	8.71485e-05	7.4493e-05	Kif14/Hnrnpu/Cdk1/Cct2/Slc1a4/Spag5/Birc5/Tubb2b/Ska3/Krt7/Opa1/Tubb5/Dpp9/Lrpprc/Kif20a/Ska1/Kif11/Knstrn/Nusap1/Tpx2/Aurka/Tubb1/Psrc1/Cenpe/Ttll7/Cdk5rap2/Kif2c/Stmn1/Kntc1/Slc8a2/Plk1/Kif22/Tubgcp2/Tubgcp3/Tpm4/Cfap20/Zw10/Myo6/Kif15/Kif4	40
CC	GO:0005814	centriole	15/484	105/13211	6.20593e-06	0.000117271	0.000100241	Sdccag8/Top2a/Birc5/Ccnf/Gle1/Cntln/Stil/Htt/Ran/Ccp110/Plk1/Bccip/Tubgcp3/Cfap20/Bbs4	15
CC	GO:0042555	MCM complex	5/484	11/13211	2.4872e-05	0.000454328	0.000388352	Mcm3/Mcm6/Mms22l/Mcm2/Mcm5	5
CC	GO:0043073	germ cell nucleus	6/484	18/13211	2.98824e-05	0.000528244	0.000451534	Trip13/Aurka/Ran/Ncapd3/Topbp1/Mlh1	6
CC	GO:0097431	mitotic spindle pole	8/484	36/13211	3.74744e-05	0.000641749	0.000548556	Spag5/Smc6/Aurka/Cdk5rap2/Ttc28/Plk1/Bccip/Smc1a	8
CC	GO:0099512	supramolecular fiber	45/484	669/13211	5.8478e-05	0.000971089	0.00083007	Kif14/Hnrnpu/Cdk1/Lum/Cct2/Slc1a4/Spag5/Birc5/Tubb2b/Mef2c/Ska3/Krt7/Opa1/Tubb5/Dpp9/Lrpprc/Kif20a/Ska1/Kif11/Knstrn/Nusap1/Tpx2/Aurka/Tubb1/Psrc1/Cenpe/Ttll7/Cdk5rap2/Kif2c/Stmn1/Rpl6/Kntc1/Cacna1c/Slc8a2/Plk1/Kif22/Tubgcp2/Tubgcp3/Tpm4/Cfap20/Zw10/Rpl4/Myo6/Kif15/Kif4	45
CC	GO:0099081	supramolecular polymer	45/484	674/13211	6.97274e-05	0.00112384	0.000960641	Kif14/Hnrnpu/Cdk1/Lum/Cct2/Slc1a4/Spag5/Birc5/Tubb2b/Mef2c/Ska3/Krt7/Opa1/Tubb5/Dpp9/Lrpprc/Kif20a/Ska1/Kif11/Knstrn/Nusap1/Tpx2/Aurka/Tubb1/Psrc1/Cenpe/Ttll7/Cdk5rap2/Kif2c/Stmn1/Rpl6/Kntc1/Cacna1c/Slc8a2/Plk1/Kif22/Tubgcp2/Tubgcp3/Tpm4/Cfap20/Zw10/Rpl4/Myo6/Kif15/Kif4	45
CC	GO:0005815	microtubule organizing center	43/484	642/13211	9.4462e-05	0.001479	0.00126423	Mcm3/Sdccag8/Hnrnpu/Cenpf/Cdk1/Slc1a4/Hmmr/Rap1gap2/Spag5/Top2a/Brca1/Birc5/Serinc5/Ccnb1/Dlgap5/Ska3/Ranbp1/Ccnf/Ndc80/Gle1/Knstrn/E2f1/Aurka/Ivl/Ttll7/Cdk5rap2/Cntln/Stil/Kif2c/Cdc20/Htt/Ttc28/Ran/Erc1/Ccp110/Plk1/Bccip/Tubgcp2/Tubgcp3/Cfap20/Bbs4/Ccnb2/Rpgr	43
CC	GO:0005657	replication fork	10/484	64/13211	0.000101618	0.00154685	0.00132222	Hdac2/Wdhd1/Uhrf1/Mcm10/Plrg1/Mms22l/Rfc5/Dnmt1/Tipin/Pola1	10
CC	GO:0000307	cyclin-dependent protein kinase holoenzyme complex	8/484	42/13211	0.0001205	0.0017847	0.00152553	Cdk1/Ccnb1/Ccnf/Ccny/Ccna2/Cks1b/Bccip/Ccnb2	8
CC	GO:0005813	centrosome	37/484	549/13211	0.000258831	0.00373262	0.00319058	Mcm3/Sdccag8/Hnrnpu/Cenpf/Cdk1/Slc1a4/Hmmr/Rap1gap2/Spag5/Brca1/Serinc5/Ccnb1/Dlgap5/Ska3/Ranbp1/Ccnf/Ndc80/Gle1/Knstrn/E2f1/Aurka/Ivl/Cdk5rap2/Cntln/Stil/Kif2c/Cdc20/Ttc28/Erc1/Ccp110/Plk1/Bccip/Tubgcp2/Tubgcp3/Bbs4/Ccnb2/Rpgr	37
CC	GO:0005643	nuclear pore	9/484	60/13211	0.000309123	0.00429265	0.00366928	Kpnb1/Nup85/Ranbp1/Gle1/Nup188/Nup210l/Ran/Nup210/Nutf2	9
CC	GO:0032398	MHC class Ib protein complex	4/484	10/13211	0.000313332	0.00429265	0.00366928	H2-K1/H2-D1/H2-Q4/H2-M3	4
CC	GO:0045120	pronucleus	5/484	18/13211	0.000372706	0.00498153	0.00425813	Cenpf/Rad50/Aurka/Ccna2/Ncapd2	5
CC	GO:0032153	cell division site	7/484	41/13211	0.000646453	0.00843468	0.00720982	Icam2/Racgap1/Kif20a/Ect2/Tubgcp2/Tubgcp3/Anln	7
CC	GO:0000785	chromatin	31/484	459/13211	0.000782105	0.00996729	0.00851987	Nucks1/Hdac2/Parpbp/Rad50/Mtbp/Cbx5/Gabpa/Phf10/Uhrf1/Kdm2a/Cdca5/Hells/Gata3/Ssrp1/Rad51/E2f1/Actl6a/Mms22l/Nasp/Ran/Pds5b/Mcm2/Rsf1/Plk1/Kif22/Asf1b/Dnmt1/Ncapd3/Tipin/Suv39h1/Pola1	31
MF	GO:0015631	tubulin binding	29/480	307/13012	3.37035e-06	0.0012542	0.00116522	Kif14/Spag5/Birc5/Dlgap5/Racgap1/Opa1/Lrpprc/Kif20a/Ska1/Kif11/Knstrn/Nusap1/Tpx2/Psrc1/Cenpe/Ttll7/Cdk5rap2/Mast2/Kif2c/Stmn1/Htt/Plk1/Kif22/Bccip/Tubgcp2/Tubgcp3/Bbs4/Kif15/Kif4	29
MF	GO:0003697	single-stranded DNA binding	16/480	114/13012	4.21631e-06	0.0012542	0.00116522	Mcm3/Mcm6/Nucks1/Hnrnpu/Ptbp1/Rad50/Smc6/Lrpprc/Mcm10/Rad51/Pcbp1/Mcm2/Recql/Mcm5/Mlh1/Pola1	16
MF	GO:0008017	microtubule binding	23/480	217/13012	5.32194e-06	0.0012542	0.00116522	Kif14/Spag5/Birc5/Dlgap5/Racgap1/Opa1/Kif20a/Ska1/Kif11/Knstrn/Nusap1/Tpx2/Psrc1/Cenpe/Cdk5rap2/Mast2/Kif2c/Plk1/Kif22/Tubgcp2/Tubgcp3/Kif15/Kif4	23
MF	GO:0140657	ATP-dependent activity	36/480	453/13012	1.22552e-05	0.0021661	0.00201243	Mcm3/Pms1/Mcm6/Kif14/Cct2/Atp5b/Ddx56/Rad50/Dhx40/Abcc3/Acsf2/Top2a/Trip13/Abcc1/Hsp90ab1/Kif20a/Kif11/Hells/Rad51/Cenpe/Kif2c/Abcb8/Dhx15/Rfc5/Dnah10/Mcm2/Recql/Ipo8/Kif22/Dhx32/Mcm5/Myo6/Mlh1/Kif15/Kif4/Smc1a	36
MF	GO:1901363	heterocyclic compound binding	192/480	4086/13012	3.03952e-05	0.0038576	0.00358392	Mcm3/4931428L18Rik/Gin1/Mcm6/Nucks1/Snrpe/Kdm5b/Kif14/Glul/Fam20b/Uck2/Ifi204/Mndal/Hnrnpu/Cenpw/Hdac2/Cdk1/Ptbp1/R3hdm4/Klf16/Parpbp/Cct2/Atp5b/Sf3a1/Ddx56/Ogdh/Zrsr1/Tgtp1/Phykpl/Vdac1/Rad50/Gemin5/Nlrp1a/Acaca/Dhx40/Tex14/Abcc3/Acsf2/Rpl19/Top2a/Brca1/Eftud2/Mafg/Smc6/Pik3cg/Srp54b/Pygl/Arid4a/Srsf5/Cpsf2/Eif5/Arid4b/Tubb2b/Trip13/Mef2c/Srek1/Trim23/Rpp14/Wdhd1/Pnp2/Pbk/Zfp7/Gcat/Tfap4/Rsl1d1/…	192
MF	GO:0097367	carbohydrate derivative binding	96/480	1755/13012	3.46877e-05	0.0038576	0.00358392	Mcm3/Nrp2/Mcm6/Kif14/Glul/Fam20b/Uck2/Hnrnpu/Cdk1/Cct2/Atp5b/Ddx56/Ppia/Hmmr/Tgtp1/Rad50/Nlrp1a/Acaca/Dhx40/Tex14/Abcc3/Acsf2/Top2a/Eftud2/Smc6/Lamb1/Pik3cg/Srp54b/Pygl/Eif5/Tubb2b/Trip13/Trim23/Pnp2/Pbk/Abcc1/Pi4ka/Opa1/Rps6ka2/Tubb5/Hsp90ab1/Cul9/Rab12/Kif20a/Ube2d2a/Hbegf/Kif11/Hells/Bub1b/Rad51/Dut/Mertk/Rem1/Pigu/Ube2c/Aurka/Tubb1/Cenpe/Ttll7/Gem/Melk/Mast2/Kif2c/Tssk3/Acot7/Abcb8/Lrpap1/Dhx…	96
MF	GO:0097159	organic cyclic compound binding	193/480	4140/13012	4.76337e-05	0.0038576	0.00358392	Mcm3/4931428L18Rik/Gin1/Mcm6/Nucks1/Snrpe/Kdm5b/Kif14/Glul/Fam20b/Uck2/Ifi204/Mndal/Hnrnpu/Cenpw/Hdac2/Cdk1/Ptbp1/R3hdm4/Klf16/Parpbp/Cct2/Atp5b/Sf3a1/Ddx56/Ogdh/Zrsr1/Tgtp1/Phykpl/Vdac1/Rad50/Gemin5/Nlrp1a/Acaca/Dhx40/Tex14/Abcc3/Acsf2/Rpl19/Top2a/Brca1/Eftud2/Mafg/Smc6/Pik3cg/Srp54b/Pygl/Arid4a/Srsf5/Cpsf2/Eif5/Arid4b/Tubb2b/Trip13/Mef2c/Srek1/Trim23/Rpp14/Wdhd1/Pnp2/Pbk/Zfp7/Gcat/Tfap4/Rsl1d1/…	193
MF	GO:0000166	nucleotide binding	94/480	1725/13012	4.95041e-05	0.0038576	0.00358392	Mcm3/Mcm6/Kif14/Glul/Fam20b/Uck2/Hnrnpu/Cdk1/Cct2/Atp5b/Ddx56/Tgtp1/Vdac1/Rad50/Nlrp1a/Acaca/Dhx40/Tex14/Abcc3/Acsf2/Top2a/Eftud2/Smc6/Pik3cg/Srp54b/Pygl/Eif5/Tubb2b/Trip13/Trim23/Pbk/Abcc1/Pi4ka/Opa1/Rps6ka2/Tubb5/Hsp90ab1/Cul9/Uhrf1/Rab12/Xdh/Kif20a/Ube2d2a/Kif11/Hells/Bub1b/Rad51/Dut/Mertk/Rem1/Ube2c/Aurka/Tubb1/Wdr77/Cenpe/Ttll7/Gem/Melk/Mast2/Kif2c/Tssk3/Acot7/Abcb8/Dhx15/Gbp9/Gbp4/Pole/Cit/…	94
MF	GO:1901265	nucleoside phosphate binding	94/480	1725/13012	4.95041e-05	0.0038576	0.00358392	Mcm3/Mcm6/Kif14/Glul/Fam20b/Uck2/Hnrnpu/Cdk1/Cct2/Atp5b/Ddx56/Tgtp1/Vdac1/Rad50/Nlrp1a/Acaca/Dhx40/Tex14/Abcc3/Acsf2/Top2a/Eftud2/Smc6/Pik3cg/Srp54b/Pygl/Eif5/Tubb2b/Trip13/Trim23/Pbk/Abcc1/Pi4ka/Opa1/Rps6ka2/Tubb5/Hsp90ab1/Cul9/Uhrf1/Rab12/Xdh/Kif20a/Ube2d2a/Kif11/Hells/Bub1b/Rad51/Dut/Mertk/Rem1/Ube2c/Aurka/Tubb1/Wdr77/Cenpe/Ttll7/Gem/Melk/Mast2/Kif2c/Tssk3/Acot7/Abcb8/Dhx15/Gbp9/Gbp4/Pole/Cit/…	94
MF	GO:0003777	microtubule motor activity	9/480	48/13012	5.45629e-05	0.0038576	0.00358392	Kif14/Kif20a/Kif11/Cenpe/Kif2c/Dnah10/Kif22/Kif15/Kif4	9
MF	GO:0017111	nucleoside-triphosphatase activity	33/480	440/13012	8.83796e-05	0.0056804	0.0052774	Pms1/Kif14/Cct2/Atp5b/9930111J21Rik1/Tgtp1/Rad50/Abcc3/Eftud2/Srp54b/Tubb2b/Trip13/Trim23/Abcc1/Opa1/Tubb5/Hsp90ab1/Rab12/Kif20a/Rem1/Tubb1/Gem/Kif2c/Abcb8/Gbp9/Gbp4/Rfc5/Ran/Bms1/Kif22/Mlh1/Kif15/Smc1a	33
MF	GO:0035639	purine ribonucleoside triphosphate binding	81/480	1467/13012	0.000118399	0.00697565	0.00648076	Mcm3/Mcm6/Kif14/Glul/Fam20b/Uck2/Hnrnpu/Cdk1/Cct2/Atp5b/Ddx56/Tgtp1/Rad50/Nlrp1a/Acaca/Dhx40/Tex14/Abcc3/Acsf2/Top2a/Eftud2/Smc6/Pik3cg/Srp54b/Pygl/Eif5/Tubb2b/Trip13/Trim23/Pbk/Abcc1/Pi4ka/Opa1/Rps6ka2/Tubb5/Hsp90ab1/Cul9/Rab12/Kif20a/Ube2d2a/Kif11/Hells/Bub1b/Rad51/Mertk/Rem1/Ube2c/Aurka/Tubb1/Cenpe/Ttll7/Gem/Melk/Mast2/Kif2c/Tssk3/Abcb8/Dhx15/Gbp9/Gbp4/Cit/Rfc5/Ran/Hipk2/Gimap5/Mcm2/Bms1/Recql…	81
MF	GO:0017116	single-stranded DNA helicase activity	6/480	23/13012	0.000144289	0.00784712	0.00729041	Mcm3/Mcm6/Rad51/Rfc5/Mcm2/Mcm5	6
MF	GO:0043168	anion binding	98/480	1876/13012	0.000167533	0.00846041	0.00786019	Mcm3/Lancl1/Mcm6/Kif14/Glul/Fam20b/Uck2/Hnrnpu/Cdk1/Cct2/Atp5b/Ddx56/Ogdh/Tgtp1/Phykpl/Rad50/Nlrp1a/Acaca/Dhx40/Tex14/Abcc3/Acsf2/Top2a/Eftud2/Smc6/Pik3cg/Srp54b/Pygl/Eif5/Tubb2b/Trip13/Trim23/Fermt2/Pnp2/Pbk/Npr3/Gcat/Racgap1/Abcc1/Pi4ka/Opa1/Rps6ka2/Tubb5/Hsp90ab1/Cul9/Rab12/Xdh/Kif20a/Ube2d2a/Kif11/Hells/Gle1/Mapkap1/Bub1b/Rad51/Mertk/Rem1/Ube2c/Aurka/Tubb1/Cenpe/Ttll7/Gem/Melk/Mast2/Kif2c/Tss…	98
MF	GO:0017076	purine nucleotide binding	83/480	1532/13012	0.000181946	0.0085757	0.0079673	Mcm3/Mcm6/Kif14/Glul/Fam20b/Uck2/Hnrnpu/Cdk1/Cct2/Atp5b/Ddx56/Tgtp1/Rad50/Nlrp1a/Acaca/Dhx40/Tex14/Abcc3/Acsf2/Top2a/Eftud2/Smc6/Pik3cg/Srp54b/Pygl/Eif5/Tubb2b/Trip13/Trim23/Pbk/Abcc1/Pi4ka/Opa1/Rps6ka2/Tubb5/Hsp90ab1/Cul9/Rab12/Kif20a/Ube2d2a/Kif11/Hells/Bub1b/Rad51/Mertk/Rem1/Ube2c/Aurka/Tubb1/Cenpe/Ttll7/Gem/Melk/Mast2/Kif2c/Tssk3/Acot7/Abcb8/Dhx15/Gbp9/Gbp4/Cit/Rfc5/Ran/Hipk2/Gimap5/Mcm2/Bms1…	83
MF	GO:0036094	small molecule binding	100/480	1935/13012	0.000211428	0.00917207	0.00852136	Mcm3/Mcm6/Kif14/Glul/Fam20b/Uck2/Hnrnpu/Cdk1/Cct2/Atp5b/Ddx56/Ogdh/Tgtp1/Phykpl/Vdac1/Rad50/Nlrp1a/Acaca/Dhx40/Tex14/Abcc3/Acsf2/Top2a/Eftud2/Smc6/Pik3cg/Srp54b/Pygl/Eif5/Tubb2b/Trip13/Trim23/Pnp2/Pbk/Gcat/Abcc1/Pi4ka/Opa1/Rps6ka2/Tubb5/Hsp90ab1/Cul9/Uhrf1/Rab12/Xdh/Kif20a/Ube2d2a/Kif11/Hells/Gle1/Bub1b/Rad51/Dut/Mertk/Rem1/Ube2c/Aurka/Tubb1/Wdr77/Cenpe/Ttll7/Gem/Melk/Mast2/Kif2c/Tssk3/Acot7/Abcb…	100
MF	GO:0032555	purine ribonucleotide binding	82/480	1518/13012	0.000220545	0.00917207	0.00852136	Mcm3/Mcm6/Kif14/Glul/Fam20b/Uck2/Hnrnpu/Cdk1/Cct2/Atp5b/Ddx56/Tgtp1/Rad50/Nlrp1a/Acaca/Dhx40/Tex14/Abcc3/Acsf2/Top2a/Eftud2/Smc6/Pik3cg/Srp54b/Pygl/Eif5/Tubb2b/Trip13/Trim23/Pbk/Abcc1/Pi4ka/Opa1/Rps6ka2/Tubb5/Hsp90ab1/Cul9/Rab12/Kif20a/Ube2d2a/Kif11/Hells/Bub1b/Rad51/Mertk/Rem1/Ube2c/Aurka/Tubb1/Cenpe/Ttll7/Gem/Melk/Mast2/Kif2c/Tssk3/Acot7/Abcb8/Dhx15/Gbp9/Gbp4/Cit/Rfc5/Ran/Hipk2/Gimap5/Mcm2/Bms1…	82
MF	GO:0042605	peptide antigen binding	6/480	25/13012	0.000237743	0.00933801	0.00867553	H2-K1/H2-Eb1/H2-D1/H2-Q4/H2-T10/H2-M3	6
MF	GO:0016462	pyrophosphatase activity	34/480	486/13012	0.000261742	0.00973956	0.00904859	Pms1/Kif14/Cct2/Atp5b/9930111J21Rik1/Tgtp1/Rad50/Abcc3/Eftud2/Srp54b/Tubb2b/Trip13/Trim23/Abcc1/Opa1/Tubb5/Hsp90ab1/Rab12/Kif20a/Dut/Rem1/Tubb1/Gem/Kif2c/Abcb8/Gbp9/Gbp4/Rfc5/Ran/Bms1/Kif22/Mlh1/Kif15/Smc1a	34
MF	GO:0003676	nucleic acid binding	125/480	2551/13012	0.000280271	0.00990759	0.0092047	Mcm3/4931428L18Rik/Gin1/Mcm6/Nucks1/Snrpe/Kdm5b/Ifi204/Mndal/Hnrnpu/Cenpw/Hdac2/Ptbp1/R3hdm4/Klf16/Parpbp/Sf3a1/Ddx56/Zrsr1/Rad50/Gemin5/Nlrp1a/Dhx40/Rpl19/Top2a/Brca1/Eftud2/Mafg/Smc6/Srp54b/Arid4a/Srsf5/Cpsf2/Eif5/Arid4b/Mef2c/Srek1/Rpp14/Wdhd1/Zfp7/Tfap4/Rsl1d1/Dgcr8/Etv5/Rbm11/Gabpa/Zfp81/Hsp90ab1/Polr1c/Mrpl2/Zfp119a/Uhrf1/Thumpd2/Lrpprc/Snrpd1/Kdm2a/Ddb1/Zfand5/Dntt/Mcm10/Gata3/Kin/Ssrp1/Ra…	125
MF	GO:0032553	ribonucleotide binding	82/480	1532/13012	0.00029658	0.00998485	0.00927648	Mcm3/Mcm6/Kif14/Glul/Fam20b/Uck2/Hnrnpu/Cdk1/Cct2/Atp5b/Ddx56/Tgtp1/Rad50/Nlrp1a/Acaca/Dhx40/Tex14/Abcc3/Acsf2/Top2a/Eftud2/Smc6/Pik3cg/Srp54b/Pygl/Eif5/Tubb2b/Trip13/Trim23/Pbk/Abcc1/Pi4ka/Opa1/Rps6ka2/Tubb5/Hsp90ab1/Cul9/Rab12/Kif20a/Ube2d2a/Kif11/Hells/Bub1b/Rad51/Mertk/Rem1/Ube2c/Aurka/Tubb1/Cenpe/Ttll7/Gem/Melk/Mast2/Kif2c/Tssk3/Acot7/Abcb8/Dhx15/Gbp9/Gbp4/Cit/Rfc5/Ran/Hipk2/Gimap5/Mcm2/Bms1…	82

## Sheet: REACTOME - Salmon
ID	Description	GeneRatio	BgRatio	pvalue	p.adjust	qvalue	geneID	Count
R-MMU-3000171	Non-integrin membrane-ECM interactions	7/155	34/6460	1.24764e-05	0.00468697	0.00440168	Col3a1/Col5a2/Col1a1/Col2a1/Col11a1/Pdgfa/Col1a2	7
R-MMU-8874081	MET activates PTK2 signaling	6/155	24/6460	1.63025e-05	0.00468697	0.00440168	Col3a1/Col5a2/Col1a1/Col2a1/Col11a1/Col1a2	6
R-MMU-1474228	Degradation of the extracellular matrix	9/155	76/6460	7.53697e-05	0.0107527	0.0100982	Col3a1/Col5a2/Col1a1/Col2a1/Mmp25/Capn13/Fbn2/Col11a1/Col1a2	9
R-MMU-3000178	ECM proteoglycans	6/155	32/6460	9.364e-05	0.0107527	0.0100982	Col3a1/Col5a2/Sparc/Col1a1/Col2a1/Col1a2	6
R-MMU-2022090	Assembly of collagen fibrils and other multimeric structures	7/155	46/6460	9.74922e-05	0.0107527	0.0100982	Col3a1/Col5a2/Col1a1/Col2a1/Lox/Col11a1/Col1a2	7
R-MMU-8948216	Collagen chain trimerization	6/155	33/6460	0.000112202	0.0107527	0.0100982	Col3a1/Col5a2/Col1a1/Col2a1/Col11a1/Col1a2	6
R-MMU-8875878	MET promotes cell motility	6/155	34/6460	0.000133572	0.010972	0.0103041	Col3a1/Col5a2/Col1a1/Col2a1/Col11a1/Col1a2	6
R-MMU-1442490	Collagen degradation	6/155	35/6460	0.000158046	0.0113595	0.0106681	Col3a1/Col5a2/Col1a1/Col2a1/Col11a1/Col1a2	6
R-MMU-1474244	Extracellular matrix organization	13/155	184/6460	0.000441489	0.0282062	0.0264893	Col3a1/Col5a2/Sparc/Col1a1/Col2a1/Itga5/Mmp25/Capn13/Lox/Fbn2/Col11a1/Pdgfa/Col1a2	13
R-MMU-1640170	Cell Cycle	24/155	506/6460	0.000895727	0.0455232	0.0427522	Exo1/Mdm2/Aurkb/Rpa1/Rangap1/Espl1/Zfp385a/Psmd2/Cdc25c/Incenp/Odf2/Set/Nup214/Gar1/Cdkn2b/Rcc1/Rcc2/Nup62/Blm/Wee1/Cdc16/Babam1/E2f4/Gins2	24
R-MMU-6806834	Signaling by MET	7/155	66/6460	0.000949886	0.0455232	0.0427522	Col3a1/Col5a2/Col1a1/Col2a1/Col11a1/Col1a2/Lrig1	7
R-MMU-1474290	Collagen formation	7/155	67/6460	0.00103971	0.0455232	0.0427522	Col3a1/Col5a2/Col1a1/Col2a1/Lox/Col11a1/Col1a2	7
R-MMU-3214842	HDMs demethylate histones	4/155	20/6460	0.00114441	0.0455232	0.0427522	Phf2/Kdm6a/Kdm5c/Kdm5d	4
R-MMU-1650814	Collagen biosynthesis and modifying enzymes	6/155	50/6460	0.00115047	0.0455232	0.0427522	Col3a1/Col5a2/Col1a1/Col2a1/Col11a1/Col1a2	6
R-MMU-3108232	SUMO E3 ligases SUMOylate target proteins	10/155	132/6460	0.0012007	0.0455232	0.0427522	Mdm2/Aurkb/Rpa1/Rangap1/Incenp/Nfkb2/Nup214/Nup62/Blm/Nsmce1	10
R-MMU-69620	Cell Cycle Checkpoints	14/155	233/6460	0.00133694	0.0455232	0.0427522	Exo1/Mdm2/Aurkb/Rpa1/Rangap1/Zfp385a/Psmd2/Cdc25c/Incenp/Rcc2/Blm/Wee1/Cdc16/Babam1	14
R-MMU-69473	G2/M DNA damage checkpoint	6/155	52/6460	0.00141701	0.0455232	0.0427522	Exo1/Rpa1/Cdc25c/Blm/Wee1/Babam1	6
R-MMU-5633007	Regulation of TP53 Activity	10/155	135/6460	0.00142507	0.0455232	0.0427522	Exo1/Sgk1/Mbd3/Mdm2/Aurkb/Rpa1/Rffl/Zfp385a/Trp53inp1/Blm	10
R-MMU-2990846	SUMOylation	10/155	137/6460	0.0015928	0.0482032	0.0452691	Mdm2/Aurkb/Rpa1/Rangap1/Incenp/Nfkb2/Nup214/Nup62/Blm/Nsmce1	10

## Sheet: REACTOME - Magenta
ID	Description	GeneRatio	BgRatio	pvalue	p.adjust	qvalue	geneID	Count
R-MMU-69278	Cell Cycle, Mitotic	63/268	429/6460	7.00724e-20	4.39354e-17	3.94618e-17	Mcm3/Mcm6/Nuf2/Sdccag8/Cenpf/Cdk1/Spdl1/Hmmr/Kpnb1/Nup85/Birc5/Ppp2r5e/Tubb2b/Ccnb1/Ajuba/Psmb9/Tubb5/Hsp90ab1/Ndc80/Kif20a/Ska1/Cdca5/Mcm10/Nup188/Spc25/Bub1b/Ncaph/Tpx2/E2f1/Dsn1/Ube2c/Aurka/Tubb1/Ccna2/Pmf1/Cks1b/Cenpe/Cdk5rap2/Kif2c/Cdc20/Cdca8/Pole/Rfc5/Kntc1/Ran/Pds5b/Mcm2/Nup210/Ncapd2/Ccp110/Plk1/Bub3/Tubgcp2/Tubgcp3/Mcm5/Cenpt/Cenpn/Ncapd3/Zw10/Ccnb2/Pola1/Cenpi/Smc1a	63
R-MMU-2500257	Resolution of Sister Chromatid Cohesion	31/268	106/6460	9.17361e-19	1.76931e-16	1.58916e-16	Nuf2/Cenpf/Cdk1/Spdl1/Nup85/Birc5/Ppp2r5e/Tubb2b/Ccnb1/Ndc80/Ska1/Cdca5/Spc25/Bub1b/Dsn1/Tubb1/Pmf1/Cenpe/Kif2c/Cdc20/Cdca8/Kntc1/Pds5b/Plk1/Bub3/Cenpt/Cenpn/Zw10/Ccnb2/Cenpi/Smc1a	31
R-MMU-68877	Mitotic Prometaphase	39/268	176/6460	1.11582e-18	1.76931e-16	1.58916e-16	Nuf2/Sdccag8/Cenpf/Cdk1/Spdl1/Nup85/Birc5/Ppp2r5e/Tubb2b/Ccnb1/Tubb5/Ndc80/Ska1/Cdca5/Spc25/Bub1b/Ncaph/Dsn1/Tubb1/Pmf1/Cenpe/Cdk5rap2/Kif2c/Cdc20/Cdca8/Kntc1/Pds5b/Ncapd2/Ccp110/Plk1/Bub3/Tubgcp2/Tubgcp3/Cenpt/Cenpn/Zw10/Ccnb2/Cenpi/Smc1a	39
R-MMU-1640170	Cell Cycle	67/268	506/6460	1.12875e-18	1.76931e-16	1.58916e-16	Mcm3/Mcm6/Nuf2/Sdccag8/Cenpf/Cenpw/Cdk1/Spdl1/Hmmr/Kpnb1/Nup85/Birc5/Ppp2r5e/Tubb2b/Ccnb1/Ajuba/Psmb9/Tubb5/Hsp90ab1/Ndc80/Kif20a/Ska1/Cdca5/Mcm10/Nup188/Spc25/Bub1b/Ncaph/Tpx2/E2f1/Dsn1/Ube2c/Aurka/Tubb1/Ccna2/Pmf1/Cks1b/Cenpe/Cdk5rap2/Kif2c/Cdc20/Cdca8/Pole/Rfc5/Kntc1/Ran/Pds5b/Mcm2/Nup210/Ncapd2/Rsf1/Ccp110/Plk1/Bub3/Tubgcp2/Tubgcp3/Mcm5/Acd/Cenpt/Cenpn/Ncapd3/Zw10/Ccnb2/Topbp1/Pola1/Cenpi/Smc…	67
R-MMU-68886	M Phase	47/268	316/6460	4.71993e-15	5.91879e-13	5.31613e-13	Nuf2/Sdccag8/Cenpf/Cdk1/Spdl1/Kpnb1/Nup85/Birc5/Ppp2r5e/Tubb2b/Ccnb1/Psmb9/Tubb5/Ndc80/Kif20a/Ska1/Cdca5/Nup188/Spc25/Bub1b/Ncaph/Dsn1/Ube2c/Tubb1/Pmf1/Cenpe/Cdk5rap2/Kif2c/Cdc20/Cdca8/Kntc1/Ran/Pds5b/Nup210/Ncapd2/Ccp110/Plk1/Bub3/Tubgcp2/Tubgcp3/Cenpt/Cenpn/Ncapd3/Zw10/Ccnb2/Cenpi/Smc1a	47
R-MMU-68882	Mitotic Anaphase	36/268	200/6460	2.84104e-14	2.96889e-12	2.66659e-12	Nuf2/Cenpf/Cdk1/Spdl1/Kpnb1/Nup85/Birc5/Ppp2r5e/Tubb2b/Ccnb1/Psmb9/Ndc80/Ska1/Cdca5/Nup188/Spc25/Bub1b/Dsn1/Ube2c/Tubb1/Pmf1/Cenpe/Kif2c/Cdc20/Cdca8/Kntc1/Ran/Pds5b/Plk1/Bub3/Cenpt/Cenpn/Zw10/Ccnb2/Cenpi/Smc1a	36
R-MMU-2555396	Mitotic Metaphase and Anaphase	36/268	201/6460	3.33687e-14	2.98888e-12	2.68455e-12	Nuf2/Cenpf/Cdk1/Spdl1/Kpnb1/Nup85/Birc5/Ppp2r5e/Tubb2b/Ccnb1/Psmb9/Ndc80/Ska1/Cdca5/Nup188/Spc25/Bub1b/Dsn1/Ube2c/Tubb1/Pmf1/Cenpe/Kif2c/Cdc20/Cdca8/Kntc1/Ran/Pds5b/Plk1/Bub3/Cenpt/Cenpn/Zw10/Ccnb2/Cenpi/Smc1a	36
R-MMU-9648025	EML4 and NUDC in mitotic spindle formation	25/268	96/6460	4.98923e-14	3.91031e-12	3.51216e-12	Nuf2/Cenpf/Spdl1/Nup85/Birc5/Ppp2r5e/Tubb2b/Ndc80/Ska1/Spc25/Bub1b/Dsn1/Tubb1/Pmf1/Cenpe/Kif2c/Cdc20/Cdca8/Kntc1/Plk1/Bub3/Cenpt/Cenpn/Zw10/Cenpi	25
R-MMU-141424	Amplification of signal from the kinetochores	23/268	84/6460	1.66901e-13	1.04647e-11	9.39914e-12	Nuf2/Cenpf/Spdl1/Nup85/Birc5/Ppp2r5e/Ndc80/Ska1/Spc25/Bub1b/Dsn1/Pmf1/Cenpe/Kif2c/Cdc20/Cdca8/Kntc1/Plk1/Bub3/Cenpt/Cenpn/Zw10/Cenpi	23
R-MMU-141444	Amplification of signal from unattached kinetochores via a MAD2 inhibitory signal	23/268	84/6460	1.66901e-13	1.04647e-11	9.39914e-12	Nuf2/Cenpf/Spdl1/Nup85/Birc5/Ppp2r5e/Ndc80/Ska1/Spc25/Bub1b/Dsn1/Pmf1/Cenpe/Kif2c/Cdc20/Cdca8/Kntc1/Plk1/Bub3/Cenpt/Cenpn/Zw10/Cenpi	23
R-MMU-69618	Mitotic Spindle Checkpoint	24/268	101/6460	1.45609e-12	8.2997e-11	7.45461e-11	Nuf2/Cenpf/Spdl1/Nup85/Birc5/Ppp2r5e/Ndc80/Ska1/Spc25/Bub1b/Dsn1/Ube2c/Pmf1/Cenpe/Kif2c/Cdc20/Cdca8/Kntc1/Plk1/Bub3/Cenpt/Cenpn/Zw10/Cenpi	24
R-MMU-69620	Cell Cycle Checkpoints	36/268	233/6460	3.42992e-12	1.79213e-10	1.60965e-10	Mcm3/Mcm6/Nuf2/Cenpf/Cdk1/Spdl1/Nup85/Birc5/Ppp2r5e/Ccnb1/Psmb9/Ndc80/Ska1/Mcm10/Spc25/Bub1b/Dsn1/Ube2c/Ccna2/Pmf1/Cenpe/Kif2c/Cdc20/Cdca8/Rfc5/Kntc1/Mcm2/Plk1/Bub3/Mcm5/Cenpt/Cenpn/Zw10/Ccnb2/Topbp1/Cenpi	36
R-MMU-5663220	RHO GTPases Activate Formins	25/268	116/6460	5.09811e-12	2.45886e-10	2.20849e-10	Nuf2/Cenpf/Spdl1/Nup85/Birc5/Ppp2r5e/Tubb2b/Ndc80/Ska1/Spc25/Bub1b/Dsn1/Tubb1/Pmf1/Cenpe/Kif2c/Cdc20/Cdca8/Kntc1/Plk1/Bub3/Cenpt/Cenpn/Zw10/Cenpi	25
R-MMU-2467813	Separation of Sister Chromatids	30/268	169/6460	6.90319e-12	3.09164e-10	2.77685e-10	Nuf2/Cenpf/Spdl1/Nup85/Birc5/Ppp2r5e/Tubb2b/Psmb9/Ndc80/Ska1/Cdca5/Spc25/Bub1b/Dsn1/Ube2c/Tubb1/Pmf1/Cenpe/Kif2c/Cdc20/Cdca8/Kntc1/Pds5b/Plk1/Bub3/Cenpt/Cenpn/Zw10/Cenpi/Smc1a	30
R-MMU-195258	RHO GTPase Effectors	29/268	222/6460	2.71585e-08	1.13523e-06	1.01964e-06	Kif14/Nuf2/Cenpf/Spdl1/Nup85/Birc5/Ppp2r5e/Tubb2b/Ndc80/Ska1/Spc25/Bub1b/Dsn1/Tubb1/Iqgap3/Pmf1/Cenpe/Kif2c/Cdc20/Cdca8/Cit/Kntc1/Lin7b/Plk1/Bub3/Cenpt/Cenpn/Zw10/Cenpi	29
R-MMU-983189	Kinesins	10/268	44/6460	9.07298e-06	0.000355548	0.000319345	Tubb2b/Racgap1/Kif20a/Kif11/Tubb1/Cenpe/Kif2c/Kif22/Kif15/Kif4	10
R-MMU-176408	Regulation of APC/C activators between G1/S and early anaphase	8/268	29/6460	1.58658e-05	0.000585169	0.000525586	Cdk1/Ccnb1/Bub1b/Ube2c/Ccna2/Cdc20/Plk1/Bub3	8
R-MMU-453274	Mitotic G2-G2/M phases	20/268	169/6460	1.96272e-05	0.00068368	0.000614066	Sdccag8/Cdk1/Hmmr/Tubb2b/Ccnb1/Ajuba/Psmb9/Tubb5/Hsp90ab1/Tpx2/E2f1/Aurka/Tubb1/Ccna2/Cdk5rap2/Ccp110/Plk1/Tubgcp2/Tubgcp3/Ccnb2	20
R-MMU-983231	Factors involved in megakaryocyte development and platelet production	14/268	96/6460	3.58114e-05	0.00118178	0.00106145	Hdac2/Mafg/Tubb2b/Racgap1/Cbx5/Kif20a/Kif11/Gata3/Tubb1/Cenpe/Kif2c/Kif22/Kif15/Kif4	14
R-MMU-69275	G2/M Transition	19/268	167/6460	5.51852e-05	0.00173006	0.0015539	Sdccag8/Cdk1/Hmmr/Tubb2b/Ccnb1/Ajuba/Psmb9/Tubb5/Hsp90ab1/Tpx2/Aurka/Tubb1/Ccna2/Cdk5rap2/Ccp110/Plk1/Tubgcp2/Tubgcp3/Ccnb2	19
R-MMU-194315	Signaling by Rho GTPases	41/268	534/6460	7.02967e-05	0.00209886	0.00188515	Nck2/Kif14/Nuf2/Cenpf/Cct2/Spdl1/Nup85/Birc5/Ppp2r5e/Tubb2b/Fam169a/Fermt2/Epsti1/Racgap1/Hsp90ab1/Ndc80/Ska1/Spc25/Bub1b/Dsn1/Tubb1/Ect2/Iqgap3/Pmf1/Cenpe/Kif2c/Cdc20/Cdca8/Cit/Kntc1/Lin7b/Ccp110/Plk1/Bub3/Tpm4/Cenpt/Cenpn/Anln/Zw10/Cenpi/Arhgap6	41
R-MMU-9716542	Signaling by Rho GTPases, Miro GTPases and RHOBTB3	41/268	547/6460	0.000120602	0.00343715	0.00308718	Nck2/Kif14/Nuf2/Cenpf/Cct2/Spdl1/Nup85/Birc5/Ppp2r5e/Tubb2b/Fam169a/Fermt2/Epsti1/Racgap1/Hsp90ab1/Ndc80/Ska1/Spc25/Bub1b/Dsn1/Tubb1/Ect2/Iqgap3/Pmf1/Cenpe/Kif2c/Cdc20/Cdca8/Cit/Kntc1/Lin7b/Ccp110/Plk1/Bub3/Tpm4/Cenpt/Cenpn/Anln/Zw10/Cenpi/Arhgap6	41
R-MMU-68962	Activation of the pre-replicative complex	7/268	30/6460	0.000175046	0.00477191	0.00428603	Mcm3/Mcm6/Mcm10/Pole/Mcm2/Mcm5/Pola1	7
R-MMU-2995410	Nuclear Envelope (NE) Reassembly	9/268	55/6460	0.000377864	0.00987171	0.00886656	Cdk1/Kpnb1/Nup85/Tubb2b/Ccnb1/Nup188/Tubb1/Ran/Ccnb2	9
R-MMU-6811434	COPI-dependent Golgi-to-ER retrograde traffic	11/268	82/6460	0.000519513	0.0130294	0.0117027	Tubb2b/Racgap1/Kif20a/Kif11/Tubb1/Cenpe/Kif2c/Kif22/Zw10/Kif15/Kif4	11
R-MMU-68884	Mitotic Telophase/Cytokinesis	4/268	6460-11-01	0.000758659	0.0182954	0.0164325	Kif20a/Pds5b/Plk1/Smc1a	4
R-MMU-2299718	Condensation of Prophase Chromosomes	4/268	6460-12-01	0.0011011	0.0246569	0.0221463	Cdk1/Ccnb1/Plk1/Ncapd3	4
R-MMU-2995383	Initiation of Nuclear Envelope (NE) Reformation	4/268	6460-12-01	0.0011011	0.0246569	0.0221463	Cdk1/Kpnb1/Ccnb1/Ccnb2	4
R-MMU-3301854	Nuclear Pore Complex (NPC) Disassembly	6/268	31/6460	0.00147765	0.0319478	0.0286948	Cdk1/Nup85/Ccnb1/Nup188/Nup210/Ccnb2	6
R-MMU-69242	S Phase	14/268	137/6460	0.0015434	0.032257	0.0289725	Mcm3/Mcm6/Psmb9/Cdca5/Ube2c/Ccna2/Cks1b/Pole/Rfc5/Pds5b/Mcm2/Mcm5/Pola1/Smc1a	14
R-MMU-69273	Cyclin A/B1/B2 associated events during G2/M transition	5/268	22/6460	0.00174288	0.0347521	0.0312136	Cdk1/Ccnb1/Ccna2/Plk1/Ccnb2	5
R-MMU-2565942	Regulation of PLK1 Activity at G2/M Transition	10/268	81/6460	0.00177363	0.0347521	0.0312136	Sdccag8/Cdk1/Ccnb1/Ajuba/Tubb5/Aurka/Cdk5rap2/Ccp110/Plk1/Ccnb2	10
R-MMU-2132295	MHC class II antigen presentation	11/268	96/6460	0.00195852	0.0361891	0.0325043	Canx/Tubb2b/Racgap1/Kif20a/Kif11/Tubb1/Cenpe/Kif2c/Kif22/Kif15/Kif4	11
R-MMU-2980766	Nuclear Envelope Breakdown	7/268	44/6460	0.002005	0.0361891	0.0325043	Cdk1/Nup85/Ccnb1/Nup188/Nup210/Plk1/Ccnb2	7
R-MMU-174143	APC/C-mediated degradation of cell cycle proteins	10/268	83/6460	0.00213556	0.0361891	0.0325043	Cdk1/Ccnb1/Psmb9/Bub1b/Ube2c/Aurka/Ccna2/Cdc20/Plk1/Bub3	10
R-MMU-380320	Recruitment of NuMA to mitotic centrosomes	10/268	83/6460	0.00213556	0.0361891	0.0325043	Sdccag8/Cdk1/Tubb2b/Tubb5/Tubb1/Cdk5rap2/Ccp110/Plk1/Tubgcp2/Tubgcp3	10
R-MMU-453276	Regulation of mitotic cell cycle	10/268	83/6460	0.00213556	0.0361891	0.0325043	Cdk1/Ccnb1/Psmb9/Bub1b/Ube2c/Aurka/Ccna2/Cdc20/Plk1/Bub3	10
R-MMU-8854518	AURKA Activation by TPX2	9/268	70/6460	0.00224575	0.0370549	0.0332819	Sdccag8/Cdk1/Hmmr/Tubb5/Tpx2/Aurka/Cdk5rap2/Ccp110/Plk1	9
R-MMU-8856688	Golgi-to-ER retrograde transport	12/268	113/6460	0.00238619	0.0379355	0.0340729	Tubb2b/Racgap1/Galnt1/Kif20a/Kif11/Tubb1/Cenpe/Kif2c/Kif22/Zw10/Kif15/Kif4	12
R-MMU-176187	Activation of ATR in response to replication stress	6/268	34/6460	0.00243174	0.0379355	0.0340729	Mcm3/Mcm6/Mcm10/Rfc5/Mcm2/Mcm5	6
R-MMU-73886	Chromosome Maintenance	9/268	71/6460	0.00248063	0.0379355	0.0340729	Cenpw/Ccna2/Rfc5/Rsf1/Acd/Cenpt/Cenpn/Pola1/Cenpi	9
R-MMU-191859	snRNP Assembly	7/268	47/6460	0.00295996	0.0431603	0.0387657	Snrpe/Gemin5/Nup85/Snrpd1/Nup188/Wdr77/Nup210	7
R-MMU-194441	Metabolism of non-coding RNA	7/268	47/6460	0.00295996	0.0431603	0.0387657	Snrpe/Gemin5/Nup85/Snrpd1/Nup188/Wdr77/Nup210	7
R-MMU-3108232	SUMO E3 ligases SUMOylate target proteins	13/268	132/6460	0.00312662	0.0432881	0.0388804	Hdac2/Top2a/Brca1/Nup85/Birc5/Smc6/Nup188/Cdca8/Hipk2/Nup210/Mitf/Dnmt1/Smc1a	13
R-MMU-606279	Deposition of new CENPA-containing nucleosomes at the centromere	5/268	25/6460	0.00317584	0.0432881	0.0388804	Cenpw/Rsf1/Cenpt/Cenpn/Cenpi	5
R-MMU-774815	Nucleosome assembly	5/268	25/6460	0.00317584	0.0432881	0.0388804	Cenpw/Rsf1/Cenpt/Cenpn/Cenpi	5
R-MMU-176814	Activation of APC/C and APC/C:Cdc20 mediated degradation of mitotic proteins	9/268	75/6460	0.00362191	0.0483178	0.043398	Cdk1/Ccnb1/Psmb9/Bub1b/Ube2c/Ccna2/Cdc20/Plk1/Bub3	9
